# Supplementary material for: Di-μ-chlorido-bis­{[2-(8-quinol­yloxy)­acetato-κ3 N,O 1,O 2]copper(II)}
Source: Acta Crystallogr Sect E Struct Rep Online. 2008 Oct 18;64(Pt 11):m1446. doi: 10.1107/S1600536808031656 (PMC2959508; doi:10.1107/S1600536808031656)
Supplement: Supplementary file 1 [file e-64-m1446-sup1.cif]

##############################################################################
###                                                                        ###
###        Electronic paper (Acta Crystallographica Section E)             ###
###                                                                        ###
##############################################################################
#                                                                            #
# This CIF contains the data in a paper accepted for publication in Acta     #
# Crystallographica Section E. It conforms to the requirements of Notes      #
# for Authors for Section E, and has been peer reviewed under the auspices   #
# of the IUCr Commission on Journals.                                        #
#                                                                            #
# Full details of the Crystallographic Information File format               #
# are given in the paper "The Crystallographic Information File (CIF):       #
# a New Standard Archive File for Crystallography" by S. R. Hall, F. H.      #
# Allen and I. D. Brown [Acta Cryst. (1991), A47, 655-685].                  #
#                                                                            #
# The current version of the core CIF dictionary is obtainable from          #
# ftp://ftp.iucr.org/pub/cif_core.dic. The current version number is 2.4.    #
#                                                                            #
# Software is freely available for graphical display of the structure(s) in  #
# this CIF.  For information consult the CIF home page http://www.iucr.org/  #
# cif/home.html                                                              #
#                                                                            #
# This file may be used for bona fide research purposes within the           #
# scientific community so long as proper attribution is given to the journal # 
# article from which it was obtained.                                        #
#                                                                            #
##############################################################################
                                             
data_I
_audit_creation_method     SHELXL-97
_chemical_name_systematic
;
Di-\m-chlorido-bis{[2-(8-quinolyloxy)acetato-
\k^3^<i>N</i>,<i>O</i>^1^,<i>O</i>^2^]copper(II)}
;
_chemical_name_common     ?
_chemical_formula_moiety     'C22 H16 Cl2 Cu2 N2 O6'
_chemical_formula_sum     'C22 H16 Cl2 Cu2 N2 O6'
_chemical_formula_iupac     '[Cu2 (C11 H8 N O3)2 Cl2]'
_chemical_formula_weight     602.35
_chemical_melting_point     ?
_symmetry_cell_setting     monoclinic
_symmetry_space_group_name_H-M     'P 21/c'
_symmetry_space_group_name_HALL     '-P 2ybc'
loop_
    _symmetry_equiv_pos_as_xyz
    'x, y, z'
    '-x, y+1/2, -z+1/2'
    '-x, -y, -z'
    'x, -y-1/2, z-1/2'
_cell_length_a     8.3796(17)
_cell_length_b     19.195(4)
_cell_length_c     13.392(3)
_cell_angle_alpha     90.00
_cell_angle_beta     98.85(3)
_cell_angle_gamma     90.00
_cell_volume     2128.4(8)
_cell_formula_units_Z     4
_cell_measurement_reflns_used     2969
_cell_measurement_theta_min     1.87
_cell_measurement_theta_max     27.77
_cell_measurement_temperature     298(2)
_exptl_crystal_description     block
_exptl_crystal_colour     green
_exptl_crystal_size_max     0.36
_exptl_crystal_size_mid     0.30
_exptl_crystal_size_min     0.24
_exptl_crystal_density_diffrn     1.880
_exptl_crystal_density_meas     ?
_exptl_crystal_density_method     'not measured'
_exptl_crystal_F_000     1208
_exptl_absorpt_coefficient_mu     2.295
_exptl_absorpt_correction_type     'multi-scan'
_exptl_absorpt_process_details     '(SADABS; Sheldrick, 1996)'
_exptl_absorpt_correction_T_min     0.4621
_exptl_absorpt_correction_T_max     0.5822
_exptl_special_details
;
;
_diffrn_ambient_temperature     298(2)
_diffrn_radiation_type     MoK\a
_diffrn_radiation_wavelength     0.71073
_diffrn_radiation_source     'fine-focus sealed tube'
_diffrn_radiation_monochromator     graphite
_diffrn_measurement_device_type     'Bruker SMART APEXII CCD area-detector'
_diffrn_measurement_method     '\f and \w'
_diffrn_detector_area_resol_mean     ?
_diffrn_reflns_number     11625
_diffrn_reflns_av_R_equivalents     0.0490
_diffrn_reflns_av_sigmaI/netI     0.0619
_diffrn_reflns_theta_min     1.87
_diffrn_reflns_theta_max     26.00
_diffrn_reflns_theta_full     26.00
_diffrn_measured_fraction_theta_max     0.999
_diffrn_measured_fraction_theta_full     0.999
_diffrn_reflns_limit_h_min     -9
_diffrn_reflns_limit_h_max     10
_diffrn_reflns_limit_k_min     -19
_diffrn_reflns_limit_k_max     23
_diffrn_reflns_limit_l_min     -16
_diffrn_reflns_limit_l_max     13
_diffrn_standards_number     ?
_diffrn_standards_interval_count     ?
_diffrn_standards_interval_time     ?
_diffrn_standards_decay_%     ?
_refine_special_details
;
 Refinement of F^2^ against ALL reflections.  The weighted R-factor wR and
 goodness of fit S are based on F^2^, conventional R-factors R are based
 on F, with F set to zero for negative F^2^. The threshold expression of
 F^2^ > 2sigma(F^2^) is used only for calculating R-factors(gt) etc. and is
 not relevant to the choice of reflections for refinement.  R-factors based
 on F^2^ are statistically about twice as large as those based on F, and R-
 factors based on ALL data will be even larger.
;
_reflns_number_total     4179
_reflns_number_gt     2737
_reflns_threshold_expression     I>2\s(I)
_refine_ls_structure_factor_coef     Fsqd
_refine_ls_matrix_type     full
_refine_ls_R_factor_all     0.0763
_refine_ls_R_factor_gt     0.0401
_refine_ls_wR_factor_gt     0.0734
_refine_ls_wR_factor_ref     0.0870
_refine_ls_goodness_of_fit_ref     1.010
_refine_ls_restrained_S_all     1.010
_refine_ls_number_reflns     4179
_refine_ls_number_parameters     307
_refine_ls_number_restraints     0
_refine_ls_hydrogen_treatment     constr
_refine_ls_weighting_scheme     calc
_refine_ls_weighting_details
         'calc w=1/[\s^2^(Fo^2^)+(0.0256P)^2^+1.1172P] where P=(Fo^2^+2Fc^2^)/3'
_atom_sites_solution_hydrogens     geom
_atom_sites_solution_primary     direct
_atom_sites_solution_secondary     difmap
_refine_ls_shift/su_max     0.001
_refine_ls_shift/su_mean     0.000
_refine_diff_density_max     0.441
_refine_diff_density_min     -0.466
_refine_ls_extinction_method     none
_refine_ls_extinction_coef     ?
loop_
    _atom_type_symbol
    _atom_type_description
    _atom_type_scat_dispersion_real
    _atom_type_scat_dispersion_imag
    _atom_type_scat_source
    'C' 'C' 0.0033 0.0016
                         'International Tables Vol C Tables 4.2.6.8 and 6.1.1.4'
    'H' 'H' 0.0000 0.0000
                         'International Tables Vol C Tables 4.2.6.8 and 6.1.1.4'
    'Cl' 'Cl' 0.1484 0.1585
                         'International Tables Vol C Tables 4.2.6.8 and 6.1.1.4'
    'Cu' 'Cu' 0.3201 1.2651
                         'International Tables Vol C Tables 4.2.6.8 and 6.1.1.4'
    'N' 'N' 0.0061 0.0033
                         'International Tables Vol C Tables 4.2.6.8 and 6.1.1.4'
    'O' 'O' 0.0106 0.0060
                         'International Tables Vol C Tables 4.2.6.8 and 6.1.1.4'
_computing_data_collection     'SMART (Bruker, 1998)'
_computing_cell_refinement     'SAINT (Bruker, 1999)'
_computing_data_reduction     'SAINT (Bruker, 1999)'
_computing_structure_solution     'SHELXS97 (Sheldrick, 2008)'
_computing_structure_refinement     'SHELXL97 (Sheldrick, 2008)'
_computing_molecular_graphics
                 'SHELXTL (Sheldrick, 2008) and <i>ORTEP-3</i> (Farrugia, 1997)'
_computing_publication_material     'SHELXTL (Sheldrick, 2008)'
loop_
    _atom_site_type_symbol
    _atom_site_label
    _atom_site_fract_x
    _atom_site_fract_y
    _atom_site_fract_z
    _atom_site_U_iso_or_equiv
    _atom_site_adp_type
    _atom_site_calc_flag
    _atom_site_refinement_flags
    _atom_site_occupancy
    _atom_site_disorder_assembly
    _atom_site_disorder_group
    C C1 0.8714(5) -0.0068(2) 0.8758(3) 0.0368(10) Uani d . 1 . .
    H H1 0.8366 0.0265 0.9181 0.044 Uiso calc R 1 . .
    C C2 0.8505(5) -0.0778(2) 0.8966(3) 0.0432(12) Uani d . 1 . .
    H H2 0.8054 -0.0908 0.9531 0.052 Uiso calc R 1 . .
    C C3 0.8959(5) -0.1275(2) 0.8345(3) 0.0428(12) Uani d . 1 . .
    H H3 0.8799 -0.1744 0.8473 0.051 Uiso calc R 1 . .
    C C4 0.9673(5) -0.10730(19) 0.7508(3) 0.0325(10) Uani d . 1 . .
    C C5 1.0242(5) -0.1536(2) 0.6825(4) 0.0409(12) Uani d . 1 . .
    H H5 1.0099 -0.2012 0.6900 0.049 Uiso calc R 1 . .
    C C6 1.0990(5) -0.1304(2) 0.6066(4) 0.0434(12) Uani d . 1 . .
    H H6 1.1356 -0.1624 0.5631 0.052 Uiso calc R 1 . .
    C C7 1.1226(5) -0.05832(19) 0.5921(3) 0.0345(10) Uani d . 1 . .
    H H7 1.1760 -0.0427 0.5403 0.041 Uiso calc R 1 . .
    C C8 1.0658(5) -0.01268(18) 0.6549(3) 0.0282(9) Uani d . 1 . .
    C C9 0.9887(4) -0.03519(19) 0.7356(3) 0.0270(9) Uani d . 1 . .
    C C10 1.1952(5) 0.09524(18) 0.6061(3) 0.0322(10) Uani d . 1 . .
    H H10A 1.1737 0.0926 0.5329 0.039 Uiso calc R 1 . .
    H H10B 1.3003 0.0748 0.6291 0.039 Uiso calc R 1 . .
    C C11 1.1912(5) 0.17117(19) 0.6411(3) 0.0321(10) Uani d . 1 . .
    C C12 0.6792(5) 0.2987(2) 0.6160(3) 0.0381(11) Uani d . 1 . .
    H H12 0.7235 0.2651 0.5784 0.046 Uiso calc R 1 . .
    C C13 0.6801(5) 0.3683(2) 0.5850(3) 0.0437(12) Uani d . 1 . .
    H H13 0.7255 0.3802 0.5282 0.052 Uiso calc R 1 . .
    C C14 0.6146(5) 0.4184(2) 0.6376(3) 0.0404(11) Uani d . 1 . .
    H H14 0.6133 0.4646 0.6163 0.049 Uiso calc R 1 . .
    C C15 0.5487(5) 0.40025(19) 0.7247(3) 0.0302(10) Uani d . 1 . .
    C C16 0.4806(5) 0.4478(2) 0.7871(3) 0.0371(11) Uani d . 1 . .
    H H16 0.4763 0.4950 0.7709 0.044 Uiso calc R 1 . .
    C C17 0.4217(5) 0.4254(2) 0.8700(3) 0.0380(11) Uani d . 1 . .
    H H17 0.3793 0.4578 0.9105 0.046 Uiso calc R 1 . .
    C C18 0.4230(5) 0.35414(19) 0.8967(3) 0.0340(10) Uani d . 1 . .
    H H18 0.3814 0.3392 0.9536 0.041 Uiso calc R 1 . .
    C C19 0.4869(5) 0.30816(18) 0.8366(3) 0.0288(9) Uani d . 1 . .
    C C20 0.5517(4) 0.32890(18) 0.7511(3) 0.0273(9) Uani d . 1 . .
    C C21 0.3712(5) 0.20080(18) 0.8940(3) 0.0307(10) Uani d . 1 . .
    H H21A 0.2681 0.2219 0.8677 0.037 Uiso calc R 1 . .
    H H21B 0.3863 0.2032 0.9672 0.037 Uiso calc R 1 . .
    C C22 0.3754(5) 0.1251(2) 0.8592(3) 0.0323(10) Uani d . 1 . .
    Cl Cl1 0.88233(13) 0.17203(5) 0.87627(8) 0.0355(3) Uani d . 1 . .
    Cl Cl2 0.68751(13) 0.12051(5) 0.62854(8) 0.0378(3) Uani d . 1 . .
    Cu Cu1 0.98473(6) 0.11091(2) 0.75955(4) 0.03462(16) Uani d . 1 . .
    Cu Cu2 0.59143(6) 0.18353(2) 0.74655(4) 0.03365(16) Uani d . 1 . .
    N N1 0.9383(4) 0.01413(15) 0.7986(2) 0.0284(8) Uani d . 1 . .
    N N2 0.6180(4) 0.27902(15) 0.6966(2) 0.0284(8) Uani d . 1 . .
    O O1 1.0725(3) 0.05920(12) 0.6493(2) 0.0345(7) Uani d . 1 . .
    O O2 1.0939(3) 0.18630(12) 0.7016(2) 0.0350(7) Uani d . 1 . .
    O O3 1.2868(4) 0.21096(14) 0.6113(2) 0.0504(9) Uani d . 1 . .
    O O4 0.5008(3) 0.23677(12) 0.85579(19) 0.0296(6) Uani d . 1 . .
    O O5 0.4801(3) 0.10898(12) 0.8035(2) 0.0369(7) Uani d . 1 . .
    O O6 0.2728(4) 0.08555(14) 0.8829(2) 0.0501(8) Uani d . 1 . .
loop_
    _atom_site_aniso_label
    _atom_site_aniso_U_11
    _atom_site_aniso_U_22
    _atom_site_aniso_U_33
    _atom_site_aniso_U_12
    _atom_site_aniso_U_13
    _atom_site_aniso_U_23
    C1 0.037(3) 0.038(2) 0.040(3) -0.0059(19) 0.018(2) -0.001(2)
    C2 0.047(3) 0.042(3) 0.043(3) -0.010(2) 0.017(2) 0.015(2)
    C3 0.045(3) 0.028(2) 0.055(3) -0.005(2) 0.006(2) 0.007(2)
    C4 0.031(3) 0.025(2) 0.040(3) -0.0021(17) 0.001(2) 0.0057(19)
    C5 0.042(3) 0.017(2) 0.062(3) 0.0001(18) 0.002(2) -0.002(2)
    C6 0.048(3) 0.031(2) 0.049(3) 0.009(2) 0.001(2) -0.015(2)
    C7 0.039(3) 0.032(2) 0.032(3) 0.0041(18) 0.006(2) -0.0038(19)
    C8 0.029(2) 0.021(2) 0.034(2) 0.0002(16) 0.0036(19) -0.0039(17)
    C9 0.025(2) 0.026(2) 0.030(2) 0.0031(16) 0.0046(18) 0.0019(18)
    C10 0.035(3) 0.033(2) 0.032(2) -0.0030(18) 0.0151(19) 0.0014(19)
    C11 0.034(3) 0.029(2) 0.034(3) -0.0018(18) 0.008(2) 0.0014(19)
    C12 0.042(3) 0.039(2) 0.036(3) -0.007(2) 0.015(2) -0.004(2)
    C13 0.054(3) 0.043(3) 0.037(3) -0.009(2) 0.016(2) 0.006(2)
    C14 0.048(3) 0.031(2) 0.043(3) -0.006(2) 0.009(2) 0.008(2)
    C15 0.028(2) 0.028(2) 0.033(3) -0.0051(17) 0.0011(19) 0.0008(18)
    C16 0.040(3) 0.022(2) 0.047(3) 0.0005(18) 0.000(2) -0.004(2)
    C17 0.042(3) 0.027(2) 0.048(3) 0.0005(19) 0.014(2) -0.009(2)
    C18 0.038(3) 0.030(2) 0.037(3) -0.0006(18) 0.017(2) -0.0072(19)
    C19 0.031(2) 0.023(2) 0.032(2) -0.0030(17) 0.0058(19) 0.0014(18)
    C20 0.028(2) 0.022(2) 0.032(2) -0.0033(16) 0.0042(18) -0.0042(17)
    C21 0.032(2) 0.028(2) 0.036(3) -0.0038(17) 0.0158(19) -0.0004(18)
    C22 0.038(3) 0.029(2) 0.030(3) -0.0011(18) 0.005(2) 0.0003(18)
    Cl1 0.0459(7) 0.0303(5) 0.0342(6) 0.0017(4) 0.0184(5) -0.0031(4)
    Cl2 0.0448(7) 0.0367(6) 0.0346(6) 0.0054(5) 0.0142(5) -0.0073(5)
    Cu1 0.0460(3) 0.0222(3) 0.0414(3) -0.0020(2) 0.0248(2) -0.0008(2)
    Cu2 0.0420(3) 0.0234(3) 0.0405(3) -0.0009(2) 0.0220(2) -0.0033(2)
    N1 0.0268(19) 0.0278(17) 0.033(2) -0.0023(14) 0.0128(15) 0.0011(15)
    N2 0.030(2) 0.0251(17) 0.032(2) -0.0029(14) 0.0101(16) -0.0027(15)
    O1 0.0459(19) 0.0225(14) 0.0404(18) -0.0029(12) 0.0241(14) 0.0024(12)
    O2 0.0457(19) 0.0259(14) 0.0383(18) -0.0044(13) 0.0220(14) -0.0003(13)
    O3 0.055(2) 0.0372(17) 0.067(2) -0.0154(15) 0.0353(18) -0.0038(16)
    O4 0.0359(17) 0.0216(13) 0.0355(17) -0.0016(11) 0.0192(13) -0.0022(12)
    O5 0.0466(19) 0.0231(14) 0.0464(19) -0.0008(13) 0.0240(15) -0.0021(13)
    O6 0.055(2) 0.0334(16) 0.070(2) -0.0102(15) 0.0363(18) -0.0018(16)
_geom_special_details
;
 All esds (except the esd in the dihedral angle between two l.s. planes)
 are estimated using the full covariance matrix.  The cell esds are taken
 into account individually in the estimation of esds in distances, angles
 and torsion angles; correlations between esds in cell parameters are only
 used when they are defined by crystal symmetry.  An approximate (isotropic)
 treatment of cell esds is used for estimating esds involving l.s. planes.
;
loop_
    _geom_bond_atom_site_label_1
    _geom_bond_atom_site_label_2
    _geom_bond_site_symmetry_2
    _geom_bond_distance
    _geom_bond_publ_flag
    C1 N1 . 1.312(5) ?
    C1 C2 . 1.409(5) ?
    C1 H1 . 0.9300 ?
    C2 C3 . 1.357(6) ?
    C2 H2 . 0.9300 ?
    C3 C4 . 1.405(6) ?
    C3 H3 . 0.9300 ?
    C4 C5 . 1.408(6) ?
    C4 C9 . 1.414(5) ?
    C5 C6 . 1.349(6) ?
    C5 H5 . 0.9300 ?
    C6 C7 . 1.416(5) ?
    C6 H6 . 0.9300 ?
    C7 C8 . 1.351(5) ?
    C7 H7 . 0.9300 ?
    C8 O1 . 1.383(4) ?
    C8 C9 . 1.409(5) ?
    C9 N1 . 1.377(5) ?
    C10 O1 . 1.433(4) ?
    C10 C11 . 1.533(5) ?
    C10 H10A . 0.9700 ?
    C10 H10B . 0.9700 ?
    C11 O3 . 1.218(5) ?
    C11 O2 . 1.269(5) ?
    C12 N2 . 1.320(5) ?
    C12 C13 . 1.400(5) ?
    C12 H12 . 0.9300 ?
    C13 C14 . 1.357(6) ?
    C13 H13 . 0.9300 ?
    C14 C15 . 1.409(6) ?
    C14 H14 . 0.9300 ?
    C15 C20 . 1.414(5) ?
    C15 C16 . 1.416(5) ?
    C16 C17 . 1.353(6) ?
    C16 H16 . 0.9300 ?
    C17 C18 . 1.414(5) ?
    C17 H17 . 0.9300 ?
    C18 C19 . 1.359(5) ?
    C18 H18 . 0.9300 ?
    C19 O4 . 1.396(4) ?
    C19 C20 . 1.398(5) ?
    C20 N2 . 1.372(5) ?
    C21 O4 . 1.445(4) ?
    C21 C22 . 1.528(5) ?
    C21 H21A . 0.9700 ?
    C21 H21B . 0.9700 ?
    C22 O6 . 1.224(5) ?
    C22 O5 . 1.274(5) ?
    Cl1 Cu1 . 2.2290(12) ?
    Cl2 Cu2 . 2.2362(12) ?
    Cu1 O2 . 1.937(3) ?
    Cu1 N1 . 1.985(3) ?
    Cu1 O1 . 2.011(3) ?
    Cu2 O5 . 1.929(3) ?
    Cu2 N2 . 1.976(3) ?
    Cu2 O4 . 2.026(3) ?
    Cu1 Cl2 . 2.8232(14) ?
    Cu2 Cl1 . 2.7761(12) ?
loop_
    _geom_angle_atom_site_label_1
    _geom_angle_atom_site_label_2
    _geom_angle_atom_site_label_3
    _geom_angle_site_symmetry_1
    _geom_angle_site_symmetry_3
    _geom_angle
    _geom_angle_publ_flag
    N1 C1 C2 . . 122.2(4) ?
    N1 C1 H1 . . 118.9 ?
    C2 C1 H1 . . 118.9 ?
    C3 C2 C1 . . 120.2(4) ?
    C3 C2 H2 . . 119.9 ?
    C1 C2 H2 . . 119.9 ?
    C2 C3 C4 . . 119.4(4) ?
    C2 C3 H3 . . 120.3 ?
    C4 C3 H3 . . 120.3 ?
    C3 C4 C5 . . 124.9(4) ?
    C3 C4 C9 . . 117.6(4) ?
    C5 C4 C9 . . 117.4(4) ?
    C6 C5 C4 . . 121.6(4) ?
    C6 C5 H5 . . 119.2 ?
    C4 C5 H5 . . 119.2 ?
    C5 C6 C7 . . 121.1(4) ?
    C5 C6 H6 . . 119.5 ?
    C7 C6 H6 . . 119.5 ?
    C8 C7 C6 . . 118.6(4) ?
    C8 C7 H7 . . 120.7 ?
    C6 C7 H7 . . 120.7 ?
    C7 C8 O1 . . 126.2(4) ?
    C7 C8 C9 . . 121.7(3) ?
    O1 C8 C9 . . 112.0(3) ?
    N1 C9 C8 . . 118.6(3) ?
    N1 C9 C4 . . 121.8(4) ?
    C8 C9 C4 . . 119.6(4) ?
    O1 C10 C11 . . 106.5(3) ?
    O1 C10 H10A . . 110.4 ?
    C11 C10 H10A . . 110.4 ?
    O1 C10 H10B . . 110.4 ?
    C11 C10 H10B . . 110.4 ?
    H10A C10 H10B . . 108.6 ?
    O3 C11 O2 . . 125.9(4) ?
    O3 C11 C10 . . 116.7(4) ?
    O2 C11 C10 . . 117.3(3) ?
    N2 C12 C13 . . 122.4(4) ?
    N2 C12 H12 . . 118.8 ?
    C13 C12 H12 . . 118.8 ?
    C14 C13 C12 . . 120.1(4) ?
    C14 C13 H13 . . 119.9 ?
    C12 C13 H13 . . 119.9 ?
    C13 C14 C15 . . 119.7(4) ?
    C13 C14 H14 . . 120.2 ?
    C15 C14 H14 . . 120.2 ?
    C14 C15 C20 . . 117.0(4) ?
    C14 C15 C16 . . 125.0(4) ?
    C20 C15 C16 . . 118.0(4) ?
    C17 C16 C15 . . 120.7(4) ?
    C17 C16 H16 . . 119.6 ?
    C15 C16 H16 . . 119.6 ?
    C16 C17 C18 . . 121.7(4) ?
    C16 C17 H17 . . 119.1 ?
    C18 C17 H17 . . 119.1 ?
    C19 C18 C17 . . 117.8(4) ?
    C19 C18 H18 . . 121.1 ?
    C17 C18 H18 . . 121.1 ?
    C18 C19 O4 . . 123.9(4) ?
    C18 C19 C20 . . 122.6(4) ?
    O4 C19 C20 . . 113.5(3) ?
    N2 C20 C19 . . 118.5(3) ?
    N2 C20 C15 . . 122.4(4) ?
    C19 C20 C15 . . 119.1(4) ?
    O4 C21 C22 . . 107.0(3) ?
    O4 C21 H21A . . 110.3 ?
    C22 C21 H21A . . 110.3 ?
    O4 C21 H21B . . 110.3 ?
    C22 C21 H21B . . 110.3 ?
    H21A C21 H21B . . 108.6 ?
    O6 C22 O5 . . 125.1(4) ?
    O6 C22 C21 . . 117.4(4) ?
    O5 C22 C21 . . 117.3(3) ?
    O2 Cu1 N1 . . 158.25(12) ?
    O2 Cu1 O1 . . 79.98(11) ?
    N1 Cu1 O1 . . 80.80(12) ?
    O2 Cu1 Cl1 . . 98.29(9) ?
    N1 Cu1 Cl1 . . 101.28(10) ?
    O1 Cu1 Cl1 . . 177.22(8) ?
    O5 Cu2 N2 . . 155.37(13) ?
    O5 Cu2 O4 . . 80.24(11) ?
    N2 Cu2 O4 . . 81.42(12) ?
    O5 Cu2 Cl2 . . 97.29(9) ?
    N2 Cu2 Cl2 . . 101.01(10) ?
    O4 Cu2 Cl2 . . 177.52(8) ?
    C1 N1 C9 . . 118.8(3) ?
    C1 N1 Cu1 . . 128.2(3) ?
    C9 N1 Cu1 . . 113.0(2) ?
    C12 N2 C20 . . 118.4(3) ?
    C12 N2 Cu2 . . 128.4(3) ?
    C20 N2 Cu2 . . 113.0(3) ?
    C8 O1 C10 . . 122.8(3) ?
    C8 O1 Cu1 . . 115.4(2) ?
    C10 O1 Cu1 . . 115.1(2) ?
    C11 O2 Cu1 . . 118.3(2) ?
    C19 O4 C21 . . 119.2(3) ?
    C19 O4 Cu2 . . 113.1(2) ?
    C21 O4 Cu2 . . 113.6(2) ?
    C22 O5 Cu2 . . 118.1(2) ?
loop_
    _geom_torsion_atom_site_label_1
    _geom_torsion_atom_site_label_2
    _geom_torsion_atom_site_label_3
    _geom_torsion_atom_site_label_4
    _geom_torsion_site_symmetry_1
    _geom_torsion_site_symmetry_2
    _geom_torsion_site_symmetry_3
    _geom_torsion_site_symmetry_4
    _geom_torsion
    _geom_torsion_publ_flag
    N1 C1 C2 C3 . . . . -1.9(7) ?
    C1 C2 C3 C4 . . . . 1.5(7) ?
    C2 C3 C4 C5 . . . . 177.9(4) ?
    C2 C3 C4 C9 . . . . 0.1(6) ?
    C3 C4 C5 C6 . . . . -176.6(4) ?
    C9 C4 C5 C6 . . . . 1.2(6) ?
    C4 C5 C6 C7 . . . . -0.4(7) ?
    C5 C6 C7 C8 . . . . -1.2(6) ?
    C6 C7 C8 O1 . . . . -177.3(4) ?
    C6 C7 C8 C9 . . . . 1.9(6) ?
    C7 C8 C9 N1 . . . . 178.0(3) ?
    O1 C8 C9 N1 . . . . -2.7(5) ?
    C7 C8 C9 C4 . . . . -1.0(6) ?
    O1 C8 C9 C4 . . . . 178.2(3) ?
    C3 C4 C9 N1 . . . . -1.6(6) ?
    C5 C4 C9 N1 . . . . -179.5(3) ?
    C3 C4 C9 C8 . . . . 177.4(4) ?
    C5 C4 C9 C8 . . . . -0.5(6) ?
    O1 C10 C11 O3 . . . . -179.3(4) ?
    O1 C10 C11 O2 . . . . 3.5(5) ?
    N2 C12 C13 C14 . . . . -0.8(7) ?
    C12 C13 C14 C15 . . . . 1.2(7) ?
    C13 C14 C15 C20 . . . . -1.4(6) ?
    C13 C14 C15 C16 . . . . 178.5(4) ?
    C14 C15 C16 C17 . . . . -179.3(4) ?
    C20 C15 C16 C17 . . . . 0.6(6) ?
    C15 C16 C17 C18 . . . . -1.1(6) ?
    C16 C17 C18 C19 . . . . 0.5(6) ?
    C17 C18 C19 O4 . . . . 177.8(3) ?
    C17 C18 C19 C20 . . . . 0.6(6) ?
    C18 C19 C20 N2 . . . . 178.1(4) ?
    O4 C19 C20 N2 . . . . 0.6(5) ?
    C18 C19 C20 C15 . . . . -1.0(6) ?
    O4 C19 C20 C15 . . . . -178.5(3) ?
    C14 C15 C20 N2 . . . . 1.3(6) ?
    C16 C15 C20 N2 . . . . -178.7(3) ?
    C14 C15 C20 C19 . . . . -179.6(4) ?
    C16 C15 C20 C19 . . . . 0.4(5) ?
    O4 C21 C22 O6 . . . . -179.0(3) ?
    O4 C21 C22 O5 . . . . -2.6(5) ?
    C2 C1 N1 C9 . . . . 0.5(6) ?
    C2 C1 N1 Cu1 . . . . -177.8(3) ?
    C8 C9 N1 C1 . . . . -177.7(3) ?
    C4 C9 N1 C1 . . . . 1.3(6) ?
    C8 C9 N1 Cu1 . . . . 0.7(4) ?
    C4 C9 N1 Cu1 . . . . 179.7(3) ?
    O2 Cu1 N1 C1 . . . . 151.1(3) ?
    O1 Cu1 N1 C1 . . . . 179.2(4) ?
    Cl1 Cu1 N1 C1 . . . . -2.7(4) ?
    O2 Cu1 N1 C9 . . . . -27.2(5) ?
    O1 Cu1 N1 C9 . . . . 0.9(3) ?
    Cl1 Cu1 N1 C9 . . . . 179.0(2) ?
    C13 C12 N2 C20 . . . . 0.6(6) ?
    C13 C12 N2 Cu2 . . . . 175.1(3) ?
    C19 C20 N2 C12 . . . . -179.9(4) ?
    C15 C20 N2 C12 . . . . -0.8(6) ?
    C19 C20 N2 Cu2 . . . . 4.7(4) ?
    C15 C20 N2 Cu2 . . . . -176.2(3) ?
    O5 Cu2 N2 C12 . . . . -138.4(4) ?
    O4 Cu2 N2 C12 . . . . 179.4(4) ?
    Cl2 Cu2 N2 C12 . . . . -1.1(4) ?
    O5 Cu2 N2 C20 . . . . 36.4(5) ?
    O4 Cu2 N2 C20 . . . . -5.8(2) ?
    Cl2 Cu2 N2 C20 . . . . 173.7(2) ?
    C7 C8 O1 C10 . . . . -27.5(6) ?
    C9 C8 O1 C10 . . . . 153.3(3) ?
    C7 C8 O1 Cu1 . . . . -177.4(3) ?
    C9 C8 O1 Cu1 . . . . 3.4(4) ?
    C11 C10 O1 C8 . . . . -163.9(3) ?
    C11 C10 O1 Cu1 . . . . -13.9(4) ?
    O2 Cu1 O1 C8 . . . . 167.3(3) ?
    N1 Cu1 O1 C8 . . . . -2.5(2) ?
    O2 Cu1 O1 C10 . . . . 15.1(2) ?
    N1 Cu1 O1 C10 . . . . -154.7(3) ?
    O3 C11 O2 Cu1 . . . . -167.7(3) ?
    C10 C11 O2 Cu1 . . . . 9.2(5) ?
    N1 Cu1 O2 C11 . . . . 14.9(5) ?
    O1 Cu1 O2 C11 . . . . -13.4(3) ?
    Cl1 Cu1 O2 C11 . . . . 168.8(3) ?
    C18 C19 O4 C21 . . . . 39.6(5) ?
    C20 C19 O4 C21 . . . . -143.0(3) ?
    C18 C19 O4 Cu2 . . . . 177.1(3) ?
    C20 C19 O4 Cu2 . . . . -5.4(4) ?
    C22 C21 O4 C19 . . . . 152.5(3) ?
    C22 C21 O4 Cu2 . . . . 15.1(4) ?
    O5 Cu2 O4 C19 . . . . -157.3(2) ?
    N2 Cu2 O4 C19 . . . . 6.2(2) ?
    O5 Cu2 O4 C21 . . . . -17.3(2) ?
    N2 Cu2 O4 C21 . . . . 146.2(3) ?
    O6 C22 O5 Cu2 . . . . 163.8(3) ?
    C21 C22 O5 Cu2 . . . . -12.3(5) ?
    N2 Cu2 O5 C22 . . . . -25.9(5) ?
    O4 Cu2 O5 C22 . . . . 16.5(3) ?
    Cl2 Cu2 O5 C22 . . . . -163.8(3) ?
data_global
_journal_date_recd_electronic     2008-09-08
_journal_date_accepted     2008-09-30
_journal_name_full     'Acta Crystallographica, Section E'
_journal_year     2008
_journal_volume     64
_journal_issue     11
_journal_page_first     m1446
_journal_page_last     m1446
_journal_paper_category     QM
_journal_coeditor_code     ZL2140
_publ_contact_author_name     'Professor W.G. Zhang'
_publ_contact_author_address
;
School of Chemistry and Environment,
South China Normal University,
Guangzhou 510006, People's Republic of China
;
_publ_contact_author_email     wgzhang@scnu.edu.cn
_publ_contact_author_fax     '86 20 39347768'
_publ_contact_author_phone     '86 20 39347768'
_publ_section_title
;\
Di-\m-chlorido-bis{[2-(8-quinolyloxy)acetato-\
\k^3^<i>N</i>,<i>O</i>^1^,<i>O</i>^2^]copper(II)}
;
loop_
    _publ_author_name
    _publ_author_address
    'Wang, Zhi-hong'
;
School of Chemistry and Environment,
South China Normal University,
Guangzhou 510006, People's Republic of China
;
    'Fan, Jun'
;
School of Chemistry and Environment,
South China Normal University,
Guangzhou 510006, People's Republic of China
;
    'Zhang, Wei-guang'
;
School of Chemistry and Environment,
South China Normal University,
Guangzhou 510006, People's Republic of China
;
    'Wang, Jun'
;
School of Chemistry and Environment,
South China Normal University,
Guangzhou 510006, People's Republic of China
;
