# Supplementary material for: Di-μ-chlorido-bis­{[2-(8-quinol­yloxy)­acetato-κ3 N,O 1,O 2]copper(II)}
Source: Acta Crystallogr Sect E Struct Rep Online. 2008 Oct 18;64(Pt 11):m1446. doi: 10.1107/S1600536808031656 (PMC2959508; doi:10.1107/S1600536808031656)
Supplement: Supplementary file 2 [file e-64-m1446-Isup2.hkl]

# 
# h,k,l, Fc-squared, Fo-squared, sigma(Fo-squared) and status flag 
# 
data_I
_shelx_title ' wj080721Y2 in P2(1)/c       New: P21/c' 
_shelx_refln_list_code          4 
_shelx_F_calc_maximum      656.55 
_exptl_crystal_F_000      1208.00 
_reflns_d_resolution_high  0.8107 
 
loop_ 
 _symmetry_equiv_pos_as_xyz 
 'x, y, z' 
 '-x, y+1/2, -z+1/2' 
 '-x, -y, -z' 
 'x, -y-1/2, z-1/2' 
 
_cell_length_a     8.3796 
_cell_length_b    19.1950 
_cell_length_c    13.3920 
_cell_angle_alpha  90.000 
_cell_angle_beta   98.850 
_cell_angle_gamma  90.000 
 
_shelx_F_squared_multiplier     1.000 
 
loop_ 
 _refln_index_h 
 _refln_index_k 
 _refln_index_l 
 _refln_F_squared_calc 
 _refln_F_squared_meas 
 _refln_F_squared_sigma 
 _refln_observed_status 
   1   0   0      181.45      140.31     12.99 o 
   2   0   0    62942.01    63100.23    972.93 o 
   3   0   0     8612.78     8339.54    161.70 o 
   4   0   0      828.27      828.14     45.54 o 
   5   0   0      260.32      227.45     47.24 o 
   6   0   0        2.77       30.00     38.06 o 
   7   0   0     2590.49     2637.03    140.12 o 
   8   0   0      367.94      234.03    104.01 o 
   9   0   0       37.82      106.81    109.62 o 
  10   0   0     1356.36     1495.01    229.63 o 
   1   1   0     4125.26     4270.69     78.05 o 
   2   1   0     8482.73     8672.40    121.97 o 
   3   1   0    12462.06    12278.81    173.86 o 
   4   1   0       22.05       35.69     17.52 o 
   5   1   0        7.05      -24.19     16.12 o 
   6   1   0        2.81        6.08     24.64 o 
   7   1   0       80.10      103.60     34.75 o 
   8   1   0      911.89     1053.61    121.78 o 
   9   1   0       70.24      184.68     84.01 o 
  10   1   0      969.72     1102.68    159.42 o 
   0   2   0     3399.64     3718.91    118.82 o 
   1   2   0    37328.89    37607.41    507.46 o 
   2   2   0      738.91      775.04     25.13 o 
   3   2   0       48.34       83.27     26.57 o 
   4   2   0     2666.84     2486.56     78.03 o 
   5   2   0      100.59       98.02     21.81 o 
   6   2   0      628.99      631.94     43.83 o 
   7   2   0       44.32       24.28     40.59 o 
   8   2   0      120.62       78.36    119.22 o 
   9   2   0       27.36      -46.04     77.61 o 
  10   2   0      304.77      467.82    107.62 o 
   1   3   0      541.67      544.62     17.75 o 
   2   3   0       74.06       51.25     13.81 o 
   3   3   0     1208.50     1233.10     38.10 o 
   4   3   0     6679.04     6384.31    113.36 o 
   5   3   0       18.99       32.11     19.12 o 
   6   3   0       14.36       55.01     23.88 o 
   7   3   0      933.00     1024.57     59.36 o 
   8   3   0        1.18      -42.65     52.58 o 
   9   3   0       68.83      126.27     91.01 o 
  10   3   0       99.95       42.21     82.60 o 
   0   4   0    71593.57    72837.61   2491.75 o 
   1   4   0     3265.88     3365.57     56.56 o 
   2   4   0     2582.26     2489.10     51.10 o 
   3   4   0     7968.48     7545.84    130.50 o 
   4   4   0     1165.38     1068.99     43.96 o 
   5   4   0     1412.56     1558.67     61.80 o 
   6   4   0     1369.14     1347.18     98.55 o 
   7   4   0     2298.41     2413.86     84.80 o 
   8   4   0        1.74      -32.18     48.70 o 
   9   4   0      938.61      923.23    124.19 o 
  10   4   0      204.83       89.26     89.54 o 
   1   5   0     7841.57     8648.84    122.56 o 
   2   5   0      230.01      251.80     14.44 o 
   3   5   0     1428.26     1259.33     36.68 o 
   4   5   0      821.11      899.01     43.00 o 
   5   5   0      586.12      614.12     40.44 o 
   6   5   0      646.89      680.87     45.85 o 
   7   5   0       95.11       26.43     44.80 o 
   8   5   0      338.93      479.84     71.48 o 
   9   5   0        6.92      -45.17     64.13 o 
   0   6   0     1591.77     1590.99     84.61 o 
   1   6   0      111.66      207.91     23.44 o 
   2   6   0      317.25      368.15     20.92 o 
   3   6   0     1093.33     1010.93     30.43 o 
   4   6   0    13590.35    12907.50    173.87 o 
   5   6   0        5.07       -6.42     17.77 o 
   6   6   0     4312.98     4427.68    124.62 o 
   7   6   0       57.36      171.52     67.16 o 
   8   6   0      122.10        9.89     65.84 o 
   9   6   0       18.34       75.87     59.47 o 
   1   7   0     1589.20     1525.32     46.62 o 
   2   7   0      283.09      204.88     19.09 o 
   3   7   0     5562.00     5375.72     84.31 o 
   4   7   0     7585.69     7312.12    112.21 o 
   5   7   0        4.44       -1.10     31.73 o 
   6   7   0      151.77      144.06     42.31 o 
   7   7   0     3410.53     3461.86    135.59 o 
   8   7   0      172.81      185.35     51.68 o 
   9   7   0      214.64      269.93     68.40 o 
   0   8   0     1134.27     1275.40     64.61 o 
   1   8   0    11045.12    10819.08    178.64 o 
   2   8   0      495.98      475.07     43.08 o 
   3   8   0     7365.89     7199.15    105.72 o 
   4   8   0    11837.60    11764.87    184.60 o 
   5   8   0      602.84      654.30     86.27 o 
   6   8   0     6038.34     5926.35    175.94 o 
   7   8   0       67.27       96.71     45.10 o 
   8   8   0        2.91      -31.83     41.72 o 
   9   8   0      112.19      106.10     59.10 o 
   1   9   0     1167.88     1390.12     49.20 o 
   2   9   0     5880.78     5982.53    118.90 o 
   3   9   0     4883.11     4784.19    186.55 o 
   4   9   0     5473.42     5224.90    144.80 o 
   5   9   0       16.56       36.63     30.87 o 
   6   9   0       83.24       75.72     39.51 o 
   7   9   0     1169.02     1394.41     97.46 o 
   8   9   0      195.08      126.66     80.87 o 
   9   9   0        8.40      -23.06     53.21 o 
   0  10   0    23666.21    23264.48    496.40 o 
   1  10   0        8.18       21.24     16.68 o 
   2  10   0     1447.56     1523.64     54.91 o 
   3  10   0     4740.61     4531.70    115.39 o 
   4  10   0      421.98      413.82     57.84 o 
   5  10   0     1695.91     1672.56    100.91 o 
   6  10   0       82.76      -13.77     33.97 o 
   7  10   0      307.21      325.98     60.88 o 
   8  10   0        2.58       25.63     43.85 o 
   9  10   0        4.72       37.79     55.66 o 
   1  11   0      699.81      730.85     41.79 o 
   2  11   0      505.23      547.51     37.88 o 
   3  11   0       21.97       33.47     23.91 o 
   4  11   0     1068.12     1087.18     75.87 o 
   5  11   0      671.36      534.93     71.49 o 
   6  11   0      416.93      385.33    105.12 o 
   7  11   0     1168.64     1100.85    108.84 o 
   8  11   0      247.85      153.76     56.94 o 
   9  11   0      284.71      175.29     64.51 o 
   0  12   0      231.88      136.81     37.26 o 
   1  12   0      108.60      172.92     29.07 o 
   2  12   0        9.25       -4.26     19.52 o 
   3  12   0     8467.00     8455.78    219.09 o 
   4  12   0     1580.31     1513.45     83.27 o 
   5  12   0      110.24      115.85     39.75 o 
   6  12   0     1712.38     1849.57    105.86 o 
   7  12   0        6.29       31.15     42.89 o 
   8  12   0        6.04      -37.53     45.53 o 
   1  13   0      541.31      547.32     60.50 o 
   2  13   0      376.68      333.12     36.20 o 
   3  13   0     7852.94     7400.12    188.37 o 
   4  13   0      199.99      232.10     69.01 o 
   5  13   0      843.54      994.87     78.79 o 
   6  13   0        4.02       26.77     39.26 o 
   7  13   0      383.09      300.17     62.34 o 
   8  13   0       77.05       45.52     52.35 o 
   0  14   0    14618.48    14366.50    354.65 o 
   1  14   0      315.63      324.76     36.43 o 
   2  14   0     8278.55     8447.71    205.25 o 
   3  14   0      274.70      202.60     41.93 o 
   4  14   0      680.21      705.11     66.50 o 
   5  14   0     1917.74     2080.00    115.82 o 
   6  14   0      301.72      339.87     58.89 o 
   7  14   0      614.30      612.62     79.54 o 
   8  14   0      185.25      161.37     76.91 o 
   1  15   0     3532.36     3676.00    103.75 o 
   2  15   0     2408.46     2367.96    101.60 o 
   3  15   0      291.74      341.41     51.52 o 
   4  15   0      295.63      298.16     52.36 o 
   5  15   0        2.94      -48.60     32.40 o 
   6  15   0      266.57      277.84     56.49 o 
   7  15   0       60.08       92.91     50.18 o 
   0  16   0     6904.81     6850.12    216.78 o 
   1  16   0      554.66      688.71     52.44 o 
   2  16   0      736.95      679.74     71.39 o 
   3  16   0       59.35       34.90     34.44 o 
   4  16   0     1711.79     1571.35    122.00 o 
   5  16   0      214.90       44.37     38.42 o 
   6  16   0      356.17      385.81     64.99 o 
   7  16   0        6.36       68.80     67.08 o 
   1  17   0      105.30      140.93     41.35 o 
   2  17   0      850.49      982.18     75.38 o 
   3  17   0       30.12       15.10     35.76 o 
   4  17   0       19.84       13.40     38.98 o 
   5  17   0       97.67      151.29     57.63 o 
   6  17   0       79.92        1.43     45.87 o 
   7  17   0        3.28       63.21     99.81 o 
   0  18   0     2805.03     3004.12    143.64 o 
   1  18   0     3678.40     3827.78    136.88 o 
   2  18   0     1669.88     1822.33    105.31 o 
   3  18   0      219.29      170.33     47.22 o 
   4  18   0      746.95      835.08     80.82 o 
   5  18   0        1.98      -28.36     39.58 o 
   6  18   0      727.99      755.28    112.66 o 
   1  19   0     1122.30     1157.71    113.45 o 
   2  19   0       14.44      -18.45     36.28 o 
   3  19   0      574.36      468.59     64.58 o 
   4  19   0      393.77      452.68     67.88 o 
   5  19   0       23.57       68.49     41.98 o 
   6  19   0        5.93      -43.62     60.20 o 
   0  20   0     1042.25     1227.37    150.82 o 
   1  20   0      139.00      169.57     48.18 o 
   2  20   0      312.20      262.37     56.07 o 
   3  20   0        0.29       27.07     43.80 o 
   4  20   0     1551.20     1519.72    106.52 o 
   5  20   0       16.88      -31.23     46.50 o 
   1  21   0      247.75      238.94     55.72 o 
   2  21   0     1110.74     1017.84     89.76 o 
   3  21   0      537.26      526.97     76.02 o 
   4  21   0      539.34      487.58     84.47 o 
   0  22   0        0.44     -100.81     67.21 o 
   1  22   0     1934.97     1780.58    135.29 o 
   2  22   0      222.18      210.83     57.57 o 
   3  22   0     1177.78     1311.50    133.64 o 
   1  23   0       32.84       23.25     58.77 o 
   2  23   0      549.12      528.74     77.39 o 
 -10   1   1      463.87      491.57    113.83 o 
  -9   1   1       18.31        0.59     64.60 o 
  -8   1   1     3635.36     3791.60    564.88 o 
  -7   1   1      312.76      266.72     71.27 o 
  -6   1   1      232.47      265.25     61.79 o 
  -5   1   1      136.26      150.03     45.52 o 
  -4   1   1        8.82        0.84     13.38 o 
  -3   1   1     2702.70     2528.13     74.18 o 
  -2   1   1       50.62       52.92     23.22 o 
  -1   1   1        5.71        6.78      6.61 o 
   0   1   1      152.97      147.08     13.80 o 
   1   1   1      330.33      345.28     16.56 o 
   2   1   1      400.46      431.65     17.42 o 
   3   1   1     3344.89     3160.64     57.91 o 
   4   1   1      573.64      585.11     28.66 o 
   5   1   1      107.51      109.10     27.06 o 
   6   1   1       38.39       50.22     24.06 o 
   7   1   1       41.54      105.67     30.45 o 
   8   1   1       99.66      118.60     43.13 o 
   9   1   1       50.96      203.47     79.85 o 
  10   1   1      844.82      904.53    132.54 o 
 -10   2   1      638.30      674.32    195.03 o 
  -9   2   1       19.77      -23.04     62.94 o 
  -8   2   1      257.71      190.26     76.84 o 
  -7   2   1     1168.51     1016.43    168.42 o 
  -6   2   1        1.89       -1.08     41.28 o 
  -5   2   1     1365.26     1287.43     68.68 o 
  -4   2   1     2557.98     2452.33     68.50 o 
  -3   2   1     4361.32     4145.78    102.75 o 
  -2   2   1       92.78       65.46     16.43 o 
  -1   2   1     2514.91     2711.01     50.25 o 
   0   2   1    34360.63    36192.36    559.21 o 
   1   2   1     3887.38     3846.48     59.23 o 
   2   2   1      321.43      280.63     17.78 o 
   3   2   1    12705.88    12372.84    177.18 o 
   4   2   1      168.61      189.83     22.38 o 
   5   2   1     2687.00     2731.08    110.57 o 
   6   2   1      233.09      252.65     36.31 o 
   7   2   1      510.45      580.84     48.89 o 
   8   2   1       76.94       96.91     41.43 o 
   9   2   1       25.27       46.08     73.95 o 
  10   2   1      683.55      699.38    120.46 o 
 -10   3   1      376.77      250.98    211.63 o 
  -9   3   1      137.09      148.82    119.82 o 
  -8   3   1     3022.02     3029.54    179.23 o 
  -7   3   1     1375.34     1287.15    115.68 o 
  -6   3   1        3.28        4.02     29.77 o 
  -5   3   1        3.18        1.10     24.04 o 
  -4   3   1     2729.21     2523.56     85.11 o 
  -3   3   1     6148.66     6029.52    170.89 o 
  -2   3   1      360.38      346.17     26.45 o 
  -1   3   1      866.38      963.98     27.71 o 
   0   3   1      206.18      206.28     10.26 o 
   1   3   1      113.99       94.41     12.14 o 
   2   3   1     3074.12     3077.43     78.59 o 
   3   3   1     5318.35     4781.71     86.55 o 
   4   3   1      132.35      175.15     22.07 o 
   5   3   1      345.45      329.64     31.73 o 
   6   3   1       71.15       69.88     25.42 o 
   7   3   1      354.68      469.49     45.55 o 
   8   3   1      185.99      307.07     43.91 o 
   9   3   1      337.17      211.91     85.32 o 
  10   3   1      464.81      569.44    117.71 o 
 -10   4   1       75.17       -1.69     75.21 o 
  -9   4   1       51.83       -4.13     64.13 o 
  -8   4   1       99.97      224.18     73.01 o 
  -7   4   1      937.85     1011.97     80.44 o 
  -6   4   1      285.53      210.17     55.86 o 
  -5   4   1     2473.46     2357.63     98.37 o 
  -4   4   1    16340.02    16576.05    337.80 o 
  -3   4   1     1244.32     1158.12     52.46 o 
  -2   4   1     1224.89     1289.62     39.75 o 
  -1   4   1    21631.67    23134.15    325.89 o 
   0   4   1    17298.46    18294.72    229.51 o 
   1   4   1       64.23       39.61     11.05 o 
   2   4   1     3968.68     4014.50     70.23 o 
   3   4   1     3670.70     3612.58     72.74 o 
   4   4   1     7543.66     7034.60    123.31 o 
   5   4   1      169.37      126.28     31.62 o 
   6   4   1     8352.03     8280.36    183.87 o 
   7   4   1      308.88      311.97     68.34 o 
   8   4   1       38.79       34.18     38.17 o 
   9   4   1        6.33       74.32     74.32 o 
 -10   5   1       15.73      -24.20     73.23 o 
  -9   5   1       14.06      -38.22     92.21 o 
  -8   5   1       36.70       89.40     67.01 o 
  -7   5   1     2764.70     3014.33    126.96 o 
  -6   5   1      261.25      335.50     65.66 o 
  -5   5   1      110.59      130.70     34.71 o 
  -4   5   1    22807.12    22339.08    404.84 o 
  -3   5   1     3606.74     3546.78     79.98 o 
  -2   5   1     3575.71     3382.42     72.20 o 
  -1   5   1      405.57      408.48     22.74 o 
   0   5   1      671.34      587.44     21.01 o 
   1   5   1        3.53        6.24     10.26 o 
   2   5   1     1529.91     1576.82     33.49 o 
   3   5   1     3335.29     3352.83     59.51 o 
   4   5   1     3497.68     3397.85     77.19 o 
   5   5   1      145.21      148.95     25.78 o 
   6   5   1      632.63      634.58     46.38 o 
   7   5   1     2196.19     2344.51     97.76 o 
   8   5   1        0.72       66.73     40.30 o 
   9   5   1      493.96      398.38     84.47 o 
  -9   6   1       29.60      117.36     76.80 o 
  -8   6   1      270.33      261.50     60.89 o 
  -7   6   1      305.31      357.50     56.43 o 
  -6   6   1     5582.09     5747.56    172.08 o 
  -5   6   1      501.39      658.71     57.57 o 
  -4   6   1    19817.78    19601.26    308.54 o 
  -3   6   1     5041.87     5007.13     92.34 o 
  -2   6   1      989.81     1062.81     51.68 o 
  -1   6   1     7440.62     7122.74    122.82 o 
   0   6   1     1941.44     1949.77     42.08 o 
   1   6   1      525.76      695.30     27.48 o 
   2   6   1     2607.74     2608.95     47.69 o 
   3   6   1     3390.26     3170.43     58.15 o 
   4   6   1     2294.67     2109.25     49.55 o 
   5   6   1      135.89      130.17     25.60 o 
   6   6   1    10227.07    10467.98    186.01 o 
   7   6   1       27.78      -17.34     31.15 o 
   8   6   1      592.68      540.56     71.29 o 
   9   6   1      295.53      362.58     70.87 o 
  -9   7   1       24.48       29.80     69.63 o 
  -8   7   1       15.07       19.43     66.33 o 
  -7   7   1       12.57      -16.20     37.10 o 
  -6   7   1      257.56      238.66     46.46 o 
  -5   7   1      307.91      347.47     36.31 o 
  -4   7   1     2323.53     2414.20     71.72 o 
  -3   7   1      484.04      445.05     31.35 o 
  -2   7   1      431.64      453.62     29.32 o 
  -1   7   1    12170.12    12999.56    204.82 o 
   0   7   1      107.52      131.93     30.08 o 
   1   7   1     1186.95     1289.38     36.50 o 
   2   7   1       25.62       21.62     15.50 o 
   3   7   1      645.53      663.85     34.26 o 
   4   7   1     3094.16     3082.06     74.15 o 
   5   7   1       11.24       25.00     20.79 o 
   6   7   1        0.05        9.33     40.30 o 
   7   7   1       40.32       45.51     35.02 o 
   8   7   1       18.67      -35.77     39.98 o 
   9   7   1       33.16       37.87     50.30 o 
  -9   8   1      158.29      155.21     61.02 o 
  -8   8   1       70.07       56.08     47.69 o 
  -7   8   1       85.52       22.86     39.92 o 
  -6   8   1     1021.48     1019.33     79.26 o 
  -5   8   1        1.53       19.20     27.43 o 
  -4   8   1     9842.74     9912.89    183.13 o 
  -3   8   1     3411.78     3252.97     82.47 o 
  -2   8   1     3789.91     3897.00     88.40 o 
  -1   8   1     3190.43     3107.51     73.77 o 
   0   8   1     4567.70     4814.60     82.90 o 
   1   8   1      940.86      945.45     33.24 o 
   2   8   1     1533.52     1520.69     47.53 o 
   3   8   1     1339.78     1349.53     37.14 o 
   4   8   1     8745.66     8431.39    143.64 o 
   5   8   1      207.45      198.73     43.25 o 
   6   8   1     2758.62     2660.34    120.10 o 
   7   8   1      351.75      326.40     51.96 o 
   8   8   1      152.48       77.82     50.22 o 
   9   8   1       41.56       74.99     61.14 o 
  -9   9   1       25.10        3.90     52.59 o 
  -8   9   1      200.43      184.01     55.20 o 
  -7   9   1     1550.95     1690.35    104.45 o 
  -6   9   1      490.54      393.60     56.60 o 
  -5   9   1     1887.91     1845.15    127.79 o 
  -4   9   1     8208.80     8264.77    173.69 o 
  -3   9   1     1326.45     1406.38     55.53 o 
  -2   9   1    17060.09    17511.06    276.56 o 
  -1   9   1     1611.80     1647.99     59.30 o 
   0   9   1      788.29     1002.86     42.03 o 
   1   9   1       17.39        8.06     21.29 o 
   2   9   1     1679.42     1746.79     43.71 o 
   3   9   1      273.04      280.84     19.77 o 
   4   9   1     4560.77     4421.90    113.10 o 
   5   9   1        0.18       20.40     27.27 o 
   6   9   1      405.22      516.97     80.44 o 
   7   9   1     3020.61     3082.35    198.77 o 
   8   9   1        0.59      -41.36     42.15 o 
   9   9   1      207.43      130.67     74.68 o 
  -9  10   1       20.08        1.97     91.55 o 
  -8  10   1      219.73      177.42     58.32 o 
  -7  10   1       52.66       37.56     41.32 o 
  -6  10   1     3521.27     3537.22    135.13 o 
  -5  10   1      691.37      646.45     62.28 o 
  -4  10   1    11396.89    11217.05    184.99 o 
  -3  10   1     5231.42     5067.98    115.06 o 
  -2  10   1     1852.73     1835.49     81.53 o 
  -1  10   1     1627.86     1348.94     60.92 o 
   0  10   1      675.64      740.03     38.71 o 
   1  10   1      668.59      832.61     40.57 o 
   2  10   1        5.71       30.10     15.86 o 
   3  10   1       22.70       33.15     21.13 o 
   4  10   1     6304.82     6284.07    143.08 o 
   5  10   1       16.37       63.69     39.27 o 
   6  10   1     5112.40     5392.32    146.67 o 
   7  10   1       11.57        9.36     41.65 o 
   8  10   1       83.17      -15.18     59.79 o 
   9  10   1       84.30        8.66     95.61 o 
  -9  11   1        7.66      -18.80     51.20 o 
  -8  11   1     1374.14     1405.23    110.25 o 
  -7  11   1      296.31      273.31     78.66 o 
  -6  11   1       72.77       57.97     43.74 o 
  -5  11   1      742.57      692.76     75.78 o 
  -4  11   1     1526.73     1471.64     96.60 o 
  -3  11   1     6647.45     6518.95    138.55 o 
  -2  11   1     1757.15     1713.51     65.83 o 
  -1  11   1     3742.49     3771.11    115.49 o 
   0  11   1     1414.22     1380.45     94.47 o 
   1  11   1       73.47       54.48     22.87 o 
   2  11   1      641.91      613.16     33.78 o 
   3  11   1     4687.77     4459.21    126.46 o 
   4  11   1       16.22       -6.88     23.74 o 
   5  11   1      189.50      180.74     43.31 o 
   6  11   1      661.48      507.32     82.14 o 
   7  11   1     2573.84     2803.72    312.65 o 
   8  11   1      379.48      592.06    118.42 o 
  -8  12   1      254.29      177.82     65.58 o 
  -7  12   1     1021.03     1063.21    103.13 o 
  -6  12   1       73.53       54.81     40.23 o 
  -5  12   1     5730.44     5702.34    171.85 o 
  -4  12   1      310.83      327.42     49.97 o 
  -3  12   1     2878.74     2774.69    114.19 o 
  -2  12   1      834.61      804.87     47.84 o 
  -1  12   1       70.89       53.99     21.71 o 
   0  12   1    24442.33    23385.98    362.54 o 
   1  12   1       12.80       26.72     19.55 o 
   2  12   1     9635.94     9251.56    172.57 o 
   3  12   1     2161.63     2294.26     92.85 o 
   4  12   1      462.08      488.10     53.24 o 
   5  12   1     2771.28     2581.16    111.00 o 
   6  12   1      205.07      237.70     54.84 o 
   7  12   1      870.96      845.01    129.07 o 
   8  12   1       51.90      149.74     73.25 o 
  -8  13   1      966.99      964.92    100.98 o 
  -7  13   1       95.08       42.66     46.52 o 
  -6  13   1      362.21      404.15     64.52 o 
  -5  13   1     3199.81     3090.85    124.22 o 
  -4  13   1      162.79      123.97     40.13 o 
  -3  13   1     1695.32     1684.22     84.18 o 
  -2  13   1      631.55      670.60     55.14 o 
  -1  13   1     1833.81     1870.66     68.89 o 
   0  13   1      372.09      340.65     35.58 o 
   1  13   1     1223.28     1239.35     56.83 o 
   2  13   1     3099.46     2915.89    104.39 o 
   3  13   1      673.28      789.10     62.54 o 
   4  13   1      198.68      153.19     40.43 o 
   5  13   1       29.30       60.81     54.03 o 
   6  13   1     1425.29     1365.82     95.07 o 
   7  13   1      207.02      189.94     67.72 o 
   8  13   1      925.29     1043.18    127.40 o 
  -8  14   1      107.74       92.83     58.75 o 
  -7  14   1       98.52      135.05     51.91 o 
  -6  14   1      141.57       77.06     43.50 o 
  -5  14   1      467.51      478.30     62.59 o 
  -4  14   1      472.15      469.06     82.84 o 
  -3  14   1     5228.31     5262.15    155.59 o 
  -2  14   1      434.90      519.29     77.26 o 
  -1  14   1      188.84      166.55     37.48 o 
   0  14   1     2468.29     2413.42     80.11 o 
   1  14   1      986.28      984.54     53.22 o 
   2  14   1      778.68      749.52     61.75 o 
   3  14   1     1763.14     1673.77     88.26 o 
   4  14   1       53.69       14.40     34.10 o 
   5  14   1     2758.36     2807.65    122.71 o 
   6  14   1       84.30       59.80     41.95 o 
   7  14   1      551.09      511.48     96.06 o 
   8  14   1       29.95       87.29     73.14 o 
  -7  15   1        4.33      -21.94     45.24 o 
  -6  15   1       21.59       45.41     40.57 o 
  -5  15   1     1083.98     1174.64     90.10 o 
  -4  15   1     1944.22     1842.48     98.61 o 
  -3  15   1       11.92       17.94     32.62 o 
  -2  15   1     2048.64     2427.77    255.93 o 
  -1  15   1      108.76      117.18     30.39 o 
   0  15   1      628.27      610.37     46.78 o 
   1  15   1        0.56        8.32     23.79 o 
   2  15   1       13.60       13.63     30.80 o 
   3  15   1      721.94      742.92     95.43 o 
   4  15   1     1322.38     1262.96     84.57 o 
   5  15   1      286.75      250.93     53.02 o 
   6  15   1      516.06      506.95    107.41 o 
   7  15   1      136.07      136.98     67.97 o 
  -7  16   1      730.74      649.12     86.06 o 
  -6  16   1      268.90      238.85     69.68 o 
  -5  16   1      624.77      655.84     64.08 o 
  -4  16   1       31.19       12.57     34.27 o 
  -3  16   1       60.17       72.67     37.26 o 
  -2  16   1      248.02      222.36     45.87 o 
  -1  16   1      616.10      577.55     49.62 o 
   0  16   1     9736.03     9531.48    192.34 o 
   1  16   1     1610.74     1649.19     87.25 o 
   2  16   1     7237.45     7420.52    197.14 o 
   3  16   1      945.09      999.38     76.64 o 
   4  16   1       17.29       10.57     35.59 o 
   5  16   1      166.80      284.34     58.96 o 
   6  16   1      193.02      137.27     67.22 o 
   7  16   1       23.80       51.66     66.41 o 
  -7  17   1       15.88       -5.40     50.47 o 
  -6  17   1        9.24      -12.57     47.45 o 
  -5  17   1       80.57      189.93     56.65 o 
  -4  17   1      155.01      143.13     53.44 o 
  -3  17   1       43.77       19.35     37.24 o 
  -2  17   1       75.13       57.80     34.54 o 
  -1  17   1     2348.81     2409.32     89.75 o 
   0  17   1        1.30       13.35     27.93 o 
   1  17   1     1350.30     1442.54     85.52 o 
   2  17   1     1878.55     1909.26    114.24 o 
   3  17   1     1833.70     1839.75    100.43 o 
   4  17   1       75.76       42.87     41.89 o 
   5  17   1        2.07       -4.77     50.77 o 
   6  17   1       34.96      117.37     66.00 o 
  -6  18   1      312.42      258.87     84.87 o 
  -5  18   1      158.38       98.96     49.87 o 
  -4  18   1       63.02       40.16     41.54 o 
  -3  18   1       86.54      -13.35     45.04 o 
  -2  18   1      374.85      314.87     53.03 o 
  -1  18   1      169.30      183.08     45.67 o 
   0  18   1     4203.70     4265.35    143.43 o 
   1  18   1     1516.11     1521.37     91.24 o 
   2  18   1     1247.78     1311.04     91.64 o 
   3  18   1      451.95      483.81     65.01 o 
   4  18   1      330.18      358.54     60.45 o 
   5  18   1      330.84      251.19     77.20 o 
   6  18   1       20.72      101.79     61.75 o 
  -6  19   1       40.58       -6.75     46.62 o 
  -5  19   1        0.74      -38.65     42.03 o 
  -4  19   1      999.26     1057.99     90.71 o 
  -3  19   1      660.83      754.80     78.56 o 
  -2  19   1     1617.69     1718.92     99.58 o 
  -1  19   1      569.82      608.86     67.65 o 
   0  19   1      129.30      127.71     43.19 o 
   1  19   1      390.50      366.16     58.25 o 
   2  19   1      936.02      794.41     76.74 o 
   3  19   1      695.28      814.87    155.41 o 
   4  19   1      846.48      901.06     85.80 o 
   5  19   1       44.91       12.06     54.41 o 
  -5  20   1       79.95       16.97     48.80 o 
  -4  20   1     1237.92     1273.97    108.96 o 
  -3  20   1      977.17      901.10     85.37 o 
  -2  20   1      112.07      114.10     48.81 o 
  -1  20   1     2920.41     2710.82    121.71 o 
   0  20   1      176.41       76.13     51.74 o 
   1  20   1     2854.91     2696.04    172.64 o 
   2  20   1      554.79      692.19    172.49 o 
   3  20   1      635.35      737.56     80.38 o 
   4  20   1     1269.75     1328.66    239.43 o 
   5  20   1        0.29      -48.97     57.30 o 
  -4  21   1      341.83      334.14     65.67 o 
  -3  21   1      411.32      364.15     81.78 o 
  -2  21   1     1667.99     1837.51    110.64 o 
  -1  21   1      192.04      142.68     61.08 o 
   0  21   1        6.88        9.16     50.68 o 
   1  21   1       55.38       73.39     45.96 o 
   2  21   1      403.33      321.56     60.17 o 
   3  21   1        6.55       -2.66     58.55 o 
   4  21   1     1393.83     1328.92    138.36 o 
  -3  22   1      228.89      201.23     59.40 o 
  -2  22   1     1009.84      996.79     91.37 o 
  -1  22   1        7.69       27.22     90.41 o 
   0  22   1       62.29      114.96     66.61 o 
   1  22   1        1.81        3.04     46.23 o 
   2  22   1      189.40      143.05     56.42 o 
   3  22   1        2.94      -62.71    104.41 o 
  -2  23   1       98.29       53.92     64.73 o 
  -1  23   1       50.76       30.41    124.22 o 
   0  23   1       98.64       81.09     62.86 o 
   1  23   1       51.23      -25.07    121.42 o 
   2  23   1       39.55       24.71     64.47 o 
 -10   0   2      286.87      409.66    139.62 o 
  -9   0   2        3.76      131.62    115.22 o 
  -8   0   2      752.08      603.68    145.22 o 
  -7   0   2     4333.51     4211.78    269.24 o 
  -6   0   2       10.80       18.80     66.01 o 
  -5   0   2    10493.42    10210.21    403.26 o 
  -4   0   2     1599.39     1717.04    126.42 o 
  -3   0   2      349.54      247.63     52.81 o 
  -2   0   2     7381.79     7941.10    264.84 o 
  -1   0   2       23.45       20.80     16.80 o 
   1   0   2      604.82      571.63     25.33 o 
   2   0   2   431063.47   384647.75   7692.17 o 
   3   0   2    21482.08    21043.08    358.28 o 
   4   0   2     5195.44     5608.23    132.37 o 
   5   0   2     7552.01     7369.71    170.42 o 
   6   0   2      207.50      243.74     40.38 o 
   7   0   2       65.74       39.61     46.42 o 
   8   0   2       24.14       15.46     51.90 o 
   9   0   2       15.94       54.14     69.41 o 
 -10   1   2      150.22       49.62     82.25 o 
  -9   1   2       36.69      -25.95     67.03 o 
  -8   1   2     8763.45     9255.80    478.47 o 
  -7   1   2      277.21      352.96     77.34 o 
  -6   1   2     1133.83     1138.91     98.00 o 
  -5   1   2     1060.22     1064.50    120.22 o 
  -4   1   2     2819.28     2849.88    172.82 o 
  -3   1   2      283.11      244.80     36.49 o 
  -2   1   2      170.37      200.16     26.54 o 
  -1   1   2     2335.76     2344.86     65.06 o 
   0   1   2      490.86      494.91     23.52 o 
   1   1   2     4779.96     4692.76     68.55 o 
   2   1   2    67309.63    68552.97    749.53 o 
   3   1   2    24251.18    24110.86    286.17 o 
   4   1   2     4025.73     4203.24     76.95 o 
   5   1   2      867.00      866.73     38.64 o 
   6   1   2     1303.85     1305.85     74.35 o 
   7   1   2       38.90       53.20     27.93 o 
   8   1   2       10.65       18.63     37.57 o 
   9   1   2       31.25      -14.17     43.03 o 
 -10   2   2       30.98        8.71     78.60 o 
  -9   2   2       28.69      -33.56     60.72 o 
  -8   2   2        1.55       13.90     60.92 o 
  -7   2   2      423.70      528.33    209.43 o 
  -6   2   2      201.74      330.09     72.01 o 
  -5   2   2      643.16      595.19     68.16 o 
  -4   2   2     3690.20     3745.05    136.60 o 
  -3   2   2       46.43       90.40     33.00 o 
  -2   2   2        2.93       -6.83     16.61 o 
  -1   2   2     7433.59     7751.87    140.04 o 
   0   2   2     1381.54     1360.25     50.21 o 
   1   2   2    12336.65    11977.88    176.11 o 
   2   2   2     1300.09     1398.91     31.51 o 
   3   2   2     4160.17     4353.70     92.21 o 
   4   2   2     5479.43     5511.57     91.84 o 
   5   2   2     1065.68      994.39     40.75 o 
   6   2   2     2796.01     2750.69     85.82 o 
   7   2   2       20.97       13.21     27.91 o 
   8   2   2        2.08      -50.64     33.76 o 
   9   2   2       43.94       74.70     51.30 o 
 -10   3   2       14.12      -22.64    152.62 o 
  -9   3   2      116.57       78.50     74.55 o 
  -8   3   2      283.74      387.25     86.65 o 
  -7   3   2     2543.73     2632.90    186.23 o 
  -6   3   2      344.72      287.50     63.53 o 
  -5   3   2     1507.60     1453.56     74.12 o 
  -4   3   2     2175.99     1966.69    171.99 o 
  -3   3   2       24.53       18.45     20.92 o 
  -2   3   2     4377.08     4248.97     84.19 o 
  -1   3   2      476.28      476.36     21.01 o 
   0   3   2      295.05      255.90     14.00 o 
   1   3   2      584.59      596.21     32.68 o 
   2   3   2     1385.55     1331.90     36.38 o 
   3   3   2     1847.90     1908.86     50.11 o 
   4   3   2      120.72       88.39     30.81 o 
   5   3   2       33.98       23.52     23.15 o 
   6   3   2     1051.19     1097.49     55.52 o 
   7   3   2       54.75       70.70     29.17 o 
   8   3   2       46.95       -3.60     31.73 o 
   9   3   2       40.63        4.80     73.17 o 
 -10   4   2       20.42      -58.22     70.41 o 
  -9   4   2       46.13       39.02     68.30 o 
  -8   4   2      611.95      702.61    103.81 o 
  -7   4   2     3205.79     3060.10    166.33 o 
  -6   4   2      204.63      139.10     41.83 o 
  -5   4   2     4307.80     4453.91    133.01 o 
  -4   4   2    12328.09    12655.73    255.08 o 
  -3   4   2     1956.65     1835.86     66.20 o 
  -2   4   2       29.99        7.76     11.33 o 
  -1   4   2    16282.78    16902.18    246.14 o 
   0   4   2    10997.76    10665.96    156.54 o 
   1   4   2       16.31       30.63     10.76 o 
   2   4   2    36973.48    36630.30    633.33 o 
   3   4   2     4369.19     4139.42     80.67 o 
   4   4   2      571.30      571.04     34.93 o 
   5   4   2     1040.21     1052.39     49.06 o 
   6   4   2     1984.60     1923.48     82.81 o 
   7   4   2      141.80      136.59     37.66 o 
   8   4   2       46.10       90.66     40.03 o 
   9   4   2      510.55      512.51     80.84 o 
 -10   5   2       71.98       25.58     71.00 o 
  -9   5   2       15.25        7.71     69.48 o 
  -8   5   2     1755.49     1994.86    152.08 o 
  -7   5   2       90.41      132.42     56.13 o 
  -6   5   2      224.25      238.69     46.55 o 
  -5   5   2     2876.76     2981.44    107.35 o 
  -4   5   2     6073.82     6066.01    188.03 o 
  -3   5   2     2202.37     2221.28     62.28 o 
  -2   5   2       76.73       77.54     15.71 o 
  -1   5   2     4502.98     4590.91     73.57 o 
   0   5   2      205.71      235.40     18.77 o 
   1   5   2     1826.29     2064.19     41.36 o 
   2   5   2     5108.93     5167.23     87.77 o 
   3   5   2     2121.59     2040.35     53.52 o 
   4   5   2      138.43      669.43    184.94 o 
   5   5   2       58.11       39.91     22.61 o 
   6   5   2      783.89      780.94     50.75 o 
   7   5   2        0.24       20.58     28.95 o 
   8   5   2        1.46        4.06     36.50 o 
   9   5   2        0.23      -14.55     51.60 o 
  -9   6   2      194.96      286.40     88.31 o 
  -8   6   2      228.16      232.02     76.04 o 
  -7   6   2      566.11      588.68     70.11 o 
  -6   6   2     1641.98     1648.79    178.55 o 
  -5   6   2      226.86      167.03     37.41 o 
  -4   6   2     8909.94     8879.19    166.62 o 
  -3   6   2     5468.31     5704.83    114.87 o 
  -2   6   2     2972.43     3056.76     84.36 o 
  -1   6   2    14883.10    14811.59    197.19 o 
   0   6   2     2311.14     2332.95     47.15 o 
   1   6   2      346.74      483.61     21.16 o 
   2   6   2      289.94      327.22     25.13 o 
   3   6   2      261.51      310.54     24.64 o 
   4   6   2     1672.96     1740.56     96.63 o 
   5   6   2      235.69      248.13     31.29 o 
   6   6   2     4262.07     4267.43    106.45 o 
   7   6   2       98.32      114.57     41.17 o 
   8   6   2      295.11      267.74     50.62 o 
   9   6   2       47.06       20.63     51.28 o 
  -9   7   2      258.95      295.62     88.93 o 
  -8   7   2      127.55      117.16     66.00 o 
  -7   7   2      847.40      924.53     83.26 o 
  -6   7   2        6.01       15.73     40.52 o 
  -5   7   2      483.93      390.70     56.70 o 
  -4   7   2    12120.98    11890.37    210.39 o 
  -3   7   2     4227.27     4356.71     98.05 o 
  -2   7   2    17653.11    17384.43    269.10 o 
  -1   7   2     2813.43     2896.51     56.32 o 
   0   7   2     2854.86     3189.07     60.83 o 
   1   7   2       20.17      -14.81      9.87 o 
   2   7   2     5050.85     5282.06    112.77 o 
   3   7   2     1762.53     1812.94     51.00 o 
   4   7   2      168.69      164.14     33.34 o 
   5   7   2      578.29      552.37     46.93 o 
   6   7   2       36.10       -3.18     28.26 o 
   7   7   2     1659.23     1867.57    113.75 o 
   8   7   2      164.11      228.24     49.71 o 
   9   7   2      913.77      981.28    101.47 o 
  -9   8   2        3.28       60.06     72.94 o 
  -8   8   2      156.03      162.88     55.98 o 
  -7   8   2       20.98       -1.05     34.62 o 
  -6   8   2     1723.13     1663.25     93.56 o 
  -5   8   2     1232.43     1076.53     57.39 o 
  -4   8   2    12803.74    11771.19    295.82 o 
  -3   8   2     1591.48     1595.40     57.83 o 
  -2   8   2     1850.02     1836.08     57.92 o 
  -1   8   2    38905.55    37978.79    473.87 o 
   0   8   2      217.75      222.20     18.33 o 
   1   8   2     5859.40     5948.35     98.88 o 
   2   8   2      226.59      208.99     18.91 o 
   3   8   2     2776.39     2794.21     66.41 o 
   4   8   2     2081.69     2125.99     67.78 o 
   5   8   2      220.39      227.78     35.72 o 
   6   8   2     6036.17     6386.60    158.53 o 
   7   8   2       98.81      123.92     46.02 o 
   8   8   2      239.47      321.88     64.29 o 
   9   8   2      236.32      296.33     83.57 o 
  -9   9   2        8.38       31.95     68.91 o 
  -8   9   2      806.38      944.87    120.12 o 
  -7   9   2       30.32       62.55     43.72 o 
  -6   9   2       35.38       16.31     33.71 o 
  -5   9   2      449.92      441.70     49.77 o 
  -4   9   2     2209.83     2249.67     75.11 o 
  -3   9   2     2882.06     2755.80     78.69 o 
  -2   9   2    11704.01    11895.84    203.02 o 
  -1   9   2      606.41      570.50     31.05 o 
   0   9   2      946.09     1079.46     36.74 o 
   1   9   2     3796.71     4106.79     78.64 o 
   2   9   2     1651.45     1637.82     47.41 o 
   3   9   2      680.80      689.63     34.83 o 
   4   9   2     2585.55     2426.64    145.40 o 
   5   9   2      432.96      444.93     46.37 o 
   6   9   2        0.90       -5.46     28.05 o 
   7   9   2      654.45      633.14     63.87 o 
   8   9   2       88.47      134.42     58.27 o 
   9   9   2      189.77      363.83     92.08 o 
  -9  10   2      113.43      127.82    127.22 o 
  -8  10   2        9.72       23.03     46.83 o 
  -7  10   2      546.61      627.47    111.40 o 
  -6  10   2       35.40       64.66     39.03 o 
  -5  10   2     1359.76     1134.25     77.22 o 
  -4  10   2      743.20      809.37     92.97 o 
  -3  10   2     3023.22     3028.88     98.93 o 
  -2  10   2     4604.23     4504.82    104.50 o 
  -1  10   2     1538.54     1647.51     87.83 o 
   0  10   2    14001.78    14228.04    202.54 o 
   1  10   2       21.39       15.41     13.53 o 
   2  10   2     8722.09     8570.38    137.64 o 
   3  10   2      839.93      747.62     84.02 o 
   4  10   2        1.77       -1.02     23.38 o 
   5  10   2     1916.15     1883.15     81.05 o 
   6  10   2        1.01       -1.99     28.53 o 
   7  10   2      438.56      445.07     69.27 o 
   8  10   2       82.50       -9.06     43.84 o 
  -9  11   2      220.04       88.98    106.31 o 
  -8  11   2      443.42      524.56     76.64 o 
  -7  11   2      494.36      453.28     67.60 o 
  -6  11   2      299.40      346.18     85.93 o 
  -5  11   2     3385.03     3193.29    123.14 o 
  -4  11   2      949.78     1081.49     70.68 o 
  -3  11   2      107.05       90.06     25.90 o 
  -2  11   2     2138.10     2063.69     68.50 o 
  -1  11   2     1233.54     1317.47     53.73 o 
   0  11   2     2089.32     2171.94     55.87 o 
   1  11   2       76.01       86.60     22.30 o 
   2  11   2      921.86      975.58     49.75 o 
   3  11   2      804.48      828.81     50.92 o 
   4  11   2       19.96       31.67     34.63 o 
   5  11   2      533.40      516.66     55.49 o 
   6  11   2      485.30      439.52     52.48 o 
   7  11   2      873.06      850.39     87.65 o 
   8  11   2       26.28      -65.14     53.81 o 
  -8  12   2       87.65       57.80     54.12 o 
  -7  12   2      377.90      358.37     62.48 o 
  -6  12   2      515.97      538.81     67.43 o 
  -5  12   2      727.85      794.32     72.38 o 
  -4  12   2     2247.60     2213.32     97.48 o 
  -3  12   2     1674.08     1774.76     70.83 o 
  -2  12   2     1225.94     1115.73     56.24 o 
  -1  12   2    10254.05    10397.56    191.00 o 
   0  12   2      156.20      171.38     27.62 o 
   1  12   2        5.22       11.43     17.72 o 
   2  12   2      243.74      302.51     35.17 o 
   3  12   2       31.55       29.61     28.01 o 
   4  12   2      295.65      268.35     53.64 o 
   5  12   2     1424.97     1338.19     95.04 o 
   6  12   2      894.43      841.05     81.74 o 
   7  12   2      104.71       73.63     48.73 o 
   8  12   2      388.62      350.09     90.34 o 
  -8  13   2       67.29      105.81     58.29 o 
  -7  13   2       23.04       -9.06     45.26 o 
  -6  13   2        7.36       -1.65     36.07 o 
  -5  13   2      656.16      844.17     83.37 o 
  -4  13   2      124.72      151.43     61.81 o 
  -3  13   2     5243.96     5246.04    128.27 o 
  -2  13   2      705.07      611.75     46.00 o 
  -1  13   2     2824.12     2781.13    114.63 o 
   0  13   2     2358.98     2364.83     99.55 o 
   1  13   2       77.97       85.34     27.83 o 
   2  13   2      601.32      577.89     44.31 o 
   3  13   2      700.41      706.89     67.44 o 
   4  13   2      509.98      558.08     52.13 o 
   5  13   2     4023.23     3763.85    117.72 o 
   6  13   2        7.42       45.98     45.14 o 
   7  13   2       22.70      -19.94     83.81 o 
   8  13   2       46.60       11.30     83.01 o 
  -8  14   2       72.82       25.88     53.69 o 
  -7  14   2     2887.66     2745.43    214.84 o 
  -6  14   2        0.05       38.41     42.01 o 
  -5  14   2     4148.22     4203.47    151.37 o 
  -4  14   2     1916.78     1978.69    100.58 o 
  -3  14   2      685.47      817.75     56.12 o 
  -2  14   2     7450.25     7434.48    160.82 o 
  -1  14   2       46.39       47.78     26.62 o 
   0  14   2    17862.10    17778.56    296.86 o 
   1  14   2      189.98      161.25     38.07 o 
   2  14   2     7144.02     7146.07    186.49 o 
   3  14   2     2557.75     2558.45     89.64 o 
   4  14   2       54.56       41.97     27.23 o 
   5  14   2     1349.50     1465.25    123.47 o 
   6  14   2       56.96       56.72     53.64 o 
   7  14   2      334.29      363.87     84.22 o 
  -7  15   2       51.19      -28.94     44.28 o 
  -6  15   2      833.16      669.93     77.30 o 
  -5  15   2      322.09      419.03     55.72 o 
  -4  15   2     1053.51      958.67     77.89 o 
  -3  15   2       37.96       -1.29     29.88 o 
  -2  15   2     1176.21     1188.85    111.96 o 
  -1  15   2       20.09       -7.52     25.84 o 
   0  15   2       22.62      -11.26     23.41 o 
   1  15   2      323.48      296.56     73.39 o 
   2  15   2     3037.08     2899.36    111.10 o 
   3  15   2     3243.77     3245.26    122.12 o 
   4  15   2      285.34      233.42     47.92 o 
   5  15   2       23.62      -28.60     44.52 o 
   6  15   2        9.48        3.05     86.81 o 
   7  15   2       37.87      152.26    124.42 o 
  -7  16   2      768.84      854.29     94.77 o 
  -6  16   2      716.39      749.94     83.76 o 
  -5  16   2      113.99      192.50     58.54 o 
  -4  16   2      413.69      432.30     62.20 o 
  -3  16   2      909.73      839.56     71.40 o 
  -2  16   2      325.86      262.33     55.14 o 
  -1  16   2      345.90      350.82     42.91 o 
   0  16   2     2475.32     2636.31     87.93 o 
   1  16   2     1235.55     1343.77     81.05 o 
   2  16   2     2847.46     3002.29    117.29 o 
   3  16   2      547.67      544.58     61.75 o 
   4  16   2      382.37      274.90     53.75 o 
   5  16   2      356.51      457.55    118.02 o 
   6  16   2      559.14      410.74     90.50 o 
   7  16   2      212.32      135.68     74.29 o 
  -7  17   2      638.10      755.85     94.45 o 
  -6  17   2       45.00       77.89     49.54 o 
  -5  17   2      226.53      174.41     54.50 o 
  -4  17   2      180.80      189.75     51.75 o 
  -3  17   2      185.41      165.67     45.62 o 
  -2  17   2      370.01      432.30     57.40 o 
  -1  17   2       99.14       47.27     30.14 o 
   0  17   2       36.87       46.36     35.67 o 
   1  17   2      458.27      490.04     59.53 o 
   2  17   2      432.70      418.49     57.66 o 
   3  17   2      219.40      143.80     44.42 o 
   4  17   2      446.88      698.68     97.23 o 
   5  17   2       96.87      157.08     66.59 o 
   6  17   2      190.27      135.49    113.62 o 
  -6  18   2     1035.55      941.52     95.24 o 
  -5  18   2      257.11      202.30     53.91 o 
  -4  18   2     1568.33     1538.08    159.23 o 
  -3  18   2      172.19      170.07     47.11 o 
  -2  18   2      725.74      774.84     71.80 o 
  -1  18   2      101.77      180.18     37.70 o 
   0  18   2     2025.58     2007.10    136.53 o 
   1  18   2     2876.43     2960.46    142.96 o 
   2  18   2     2511.72     2601.88    118.41 o 
   3  18   2     1735.50     1841.36    138.47 o 
   4  18   2     1092.81      969.45    113.95 o 
   5  18   2      178.78      125.91     69.66 o 
   6  18   2      344.04      273.53     85.45 o 
  -6  19   2       14.64       26.01     52.05 o 
  -5  19   2       72.46       65.58     49.30 o 
  -4  19   2        8.59       -1.47     41.19 o 
  -3  19   2        7.07      -25.10     41.14 o 
  -2  19   2      185.58      152.49     47.63 o 
  -1  19   2      717.59      844.25     76.70 o 
   0  19   2        1.88       55.77     39.16 o 
   1  19   2      251.81      218.45     50.88 o 
   2  19   2      185.92      201.20     51.23 o 
   3  19   2      722.69      821.90    107.82 o 
   4  19   2      455.52      443.59     87.83 o 
   5  19   2      175.51      112.14     63.56 o 
  -5  20   2      201.33      150.40     75.44 o 
  -4  20   2      252.28      217.86     58.14 o 
  -3  20   2      170.65      189.56     54.34 o 
  -2  20   2     1271.13     1074.82     86.97 o 
  -1  20   2      326.21      304.62     98.41 o 
   0  20   2       58.16        6.72     50.24 o 
   1  20   2      426.71      561.82     69.07 o 
   2  20   2      294.31      285.59     88.21 o 
   3  20   2      165.33      237.17     76.82 o 
   4  20   2     1060.63      992.21    124.11 o 
   5  20   2       83.65       73.38     64.33 o 
  -4  21   2     1190.30     1245.27    137.32 o 
  -3  21   2       46.67       56.17     49.85 o 
  -2  21   2     1663.52     1624.29    104.05 o 
  -1  21   2      146.98       63.27     69.81 o 
   0  21   2       76.74       17.46     42.60 o 
   1  21   2       20.20       -4.57     42.20 o 
   2  21   2      385.39      622.77    101.98 o 
   3  21   2      281.95      243.51     78.87 o 
   4  21   2      417.98      359.37     90.99 o 
  -3  22   2      646.23      619.40     80.97 o 
  -2  22   2      284.63      358.26     89.21 o 
  -1  22   2     3364.87     3959.88    248.43 o 
   0  22   2        0.12       -9.90     63.41 o 
   1  22   2     1765.17     1850.61    147.80 o 
   2  22   2      157.08      132.78     65.72 o 
   3  22   2      276.68      399.46     97.15 o 
  -2  23   2      900.93      859.86    110.99 o 
  -1  23   2       17.51       53.37     64.71 o 
   0  23   2       49.29       36.41     97.61 o 
   1  23   2      315.40      298.61     86.08 o 
 -10   1   3        9.89      -34.65     76.78 o 
  -9   1   3       46.50      -52.70     96.01 o 
  -8   1   3     3890.41     3738.94    194.05 o 
  -7   1   3      214.30      206.07     67.39 o 
  -6   1   3     4531.24     4299.07    180.33 o 
  -5   1   3     2982.62     2959.30    133.60 o 
  -4   1   3      341.34      431.78     52.55 o 
  -3   1   3      121.72      101.15     29.32 o 
  -2   1   3        3.43       15.17     17.10 o 
  -1   1   3     2245.70     2246.49     66.32 o 
   0   1   3        2.33      -10.04     10.89 o 
   1   1   3     2788.94     2800.92     52.36 o 
   2   1   3       35.80       40.34     11.36 o 
   3   1   3     2319.76     2257.65     67.28 o 
   4   1   3     2312.75     2333.17     54.78 o 
   5   1   3      602.53      628.12     34.88 o 
   6   1   3     2399.16     2554.93     78.50 o 
   7   1   3        1.21       32.06     31.58 o 
   8   1   3        5.22      -37.39     33.21 o 
   9   1   3       19.85       15.45     44.75 o 
 -10   2   3      299.05      505.51    113.16 o 
  -9   2   3        6.19       -5.56     63.47 o 
  -8   2   3      593.84      616.05    176.42 o 
  -7   2   3     2550.91     2622.70    176.02 o 
  -6   2   3      400.40      423.75     85.81 o 
  -5   2   3     8568.41     7693.57    235.73 o 
  -4   2   3      702.48      604.78     84.61 o 
  -3   2   3      170.12       98.23     45.21 o 
  -2   2   3     8645.55     8394.98    200.82 o 
  -1   2   3      977.68      991.46     36.44 o 
   0   2   3     8517.66     8169.44    181.78 o 
   1   2   3      673.55      699.96     25.65 o 
   2   2   3    26000.36    25537.58    295.36 o 
   3   2   3     7555.89     7103.09    131.74 o 
   4   2   3     1180.81     1395.15     41.88 o 
   5   2   3     6949.23     6590.73    112.04 o 
   6   2   3       11.51       10.49     25.15 o 
   7   2   3      397.45      391.71     42.56 o 
   8   2   3      129.00      138.14     45.04 o 
   9   2   3        0.38      -26.52     40.33 o 
 -10   3   3       18.98       21.62     81.99 o 
  -9   3   3       32.91      117.33     81.20 o 
  -8   3   3     4941.65     4992.81    264.64 o 
  -7   3   3      405.44      395.53    188.63 o 
  -6   3   3     2270.52     2212.13    129.96 o 
  -5   3   3        4.85      -54.61     36.41 o 
  -4   3   3     3988.83     4101.30    145.36 o 
  -3   3   3       61.03       50.52     25.75 o 
  -2   3   3     4737.09     4625.96    105.41 o 
  -1   3   3     2437.71     2406.47     69.08 o 
   0   3   3       15.08        3.94     13.50 o 
   1   3   3     2007.23     1925.16     44.40 o 
   2   3   3    14192.77    13619.27    182.66 o 
   3   3   3      814.18      734.79     27.00 o 
   4   3   3       32.42       11.88     13.65 o 
   5   3   3       34.36       40.46     22.74 o 
   6   3   3     2342.25     2411.94     84.89 o 
   7   3   3       58.02       50.02     32.93 o 
   8   3   3      157.86      133.53     43.70 o 
   9   3   3      110.42      290.80    134.42 o 
 -10   4   3      142.88      196.23     91.83 o 
  -9   4   3      268.41      310.01     90.74 o 
  -8   4   3      371.41      335.01     90.81 o 
  -7   4   3      185.82      286.73     71.62 o 
  -6   4   3      339.76      324.67     66.36 o 
  -5   4   3     4490.39     4504.29    170.70 o 
  -4   4   3      575.92      520.85     71.21 o 
  -3   4   3     1422.17     1521.39     70.72 o 
  -2   4   3      775.64      793.16     39.87 o 
  -1   4   3    24123.88    25037.02    412.60 o 
   0   4   3      370.58      291.87     17.53 o 
   1   4   3     3096.30     3126.99     79.97 o 
   2   4   3     1894.97     2003.96     52.02 o 
   3   4   3        4.04       20.20     14.33 o 
   4   4   3        9.69        7.53     17.00 o 
   5   4   3       94.26       77.32     36.62 o 
   6   4   3     3763.45     3976.81    172.57 o 
   7   4   3       12.03       19.53     28.70 o 
   8   4   3      714.96      614.99    133.73 o 
   9   4   3       78.44       25.53     64.63 o 
 -10   5   3       63.67       39.61     81.04 o 
  -9   5   3      967.66     1243.09    140.22 o 
  -8   5   3        0.32       43.60     62.64 o 
  -7   5   3      256.15      250.04     67.18 o 
  -6   5   3      189.43      291.90     64.53 o 
  -5   5   3      542.00      422.27     49.65 o 
  -4   5   3    11375.89    11300.39    236.83 o 
  -3   5   3     1331.35     1351.51     95.10 o 
  -2   5   3    43489.10    44614.47    621.71 o 
  -1   5   3     1410.28     1455.83     42.69 o 
   0   5   3      449.69      468.13     23.00 o 
   1   5   3      689.84      716.02     35.89 o 
   2   5   3     8537.32     8483.46    147.74 o 
   3   5   3        9.51       10.06     13.78 o 
   4   5   3      162.52      173.76     24.35 o 
   5   5   3      137.95      102.57     25.80 o 
   6   5   3      190.27      188.06     52.76 o 
   7   5   3      197.68      226.39     38.04 o 
   8   5   3      176.44      141.27     50.61 o 
   9   5   3      929.47     1208.68    132.39 o 
  -9   6   3       22.86       52.13    107.21 o 
  -8   6   3      609.01      653.73    106.61 o 
  -7   6   3      118.30       42.18     53.36 o 
  -6   6   3     1108.53     1233.28     83.01 o 
  -5   6   3      173.54      199.15     40.36 o 
  -4   6   3    19082.66    19039.76    325.81 o 
  -3   6   3     6150.18     6740.68    131.79 o 
  -2   6   3     4189.43     4280.77    146.32 o 
  -1   6   3    32124.96    32073.72    428.75 o 
   0   6   3     1533.25     1637.37     57.73 o 
   1   6   3       34.56       41.02     14.20 o 
   2   6   3     6793.14     6803.54    126.93 o 
   3   6   3       52.72       27.74     15.69 o 
   4   6   3     1176.51     1122.54     47.25 o 
   5   6   3      193.81      235.36     31.08 o 
   6   6   3     2730.48     2856.08     86.48 o 
   7   6   3        2.19       10.49     33.43 o 
   8   6   3     1230.53     1169.73    127.68 o 
   9   6   3      125.37      214.45    206.03 o 
  -9   7   3      134.29       15.89     70.68 o 
  -8   7   3       17.42      -29.82     55.02 o 
  -7   7   3       62.11       12.89     80.41 o 
  -6   7   3       66.28       93.05     30.73 o 
  -5   7   3      143.83      190.20     32.30 o 
  -4   7   3      149.70      162.12     29.68 o 
  -3   7   3      584.26      726.73     45.79 o 
  -2   7   3     4539.59     4727.58    100.44 o 
  -1   7   3      532.24      525.70     26.77 o 
   0   7   3        0.07      -15.29     10.19 o 
   1   7   3     8429.62     8357.34    124.96 o 
   2   7   3      159.34      166.74     22.99 o 
   3   7   3     1133.44     1112.45     46.52 o 
   4   7   3      134.04      142.34     30.45 o 
   5   7   3      185.25      184.24     30.89 o 
   6   7   3      975.30      957.32     64.84 o 
   7   7   3       52.68       34.49     49.58 o 
   8   7   3       56.95       64.80     46.01 o 
   9   7   3        0.23       33.83     64.79 o 
  -9   8   3      497.03      522.86    107.61 o 
  -8   8   3      228.10      167.90     70.68 o 
  -7   8   3      303.70      272.75     55.87 o 
  -6   8   3      484.55      454.33     58.98 o 
  -5   8   3      142.30      144.20     36.90 o 
  -4   8   3     1163.21     1254.76     89.56 o 
  -3   8   3       26.77       -9.73     23.44 o 
  -2   8   3    11135.45    11431.58    166.08 o 
  -1   8   3     9229.56     8944.08    146.30 o 
   0   8   3       35.08        5.25     12.14 o 
   1   8   3     5644.99     6106.24    171.72 o 
   2   8   3     1193.80     1137.28     47.31 o 
   3   8   3      358.74      350.83     27.99 o 
   4   8   3      929.97      888.95     44.72 o 
   5   8   3      331.34      301.65     49.43 o 
   6   8   3     2226.96     2261.59     92.07 o 
   7   8   3      247.94      273.66     56.88 o 
   8   8   3      506.79      565.46     76.17 o 
   9   8   3      231.67      122.60     59.55 o 
  -9   9   3      226.49      224.03     85.50 o 
  -8   9   3      322.12      339.57     85.95 o 
  -7   9   3       32.38       28.55     42.91 o 
  -6   9   3      405.59      447.59     61.85 o 
  -5   9   3     2278.99     2127.91     79.84 o 
  -4   9   3     6236.55     6064.55    136.17 o 
  -3   9   3      265.98      273.08     54.80 o 
  -2   9   3    23001.68    23733.03    361.69 o 
  -1   9   3       69.40       61.34     14.72 o 
   0   9   3     4343.44     4853.26     87.43 o 
   1   9   3      177.39      246.80     26.93 o 
   2   9   3        7.25       -8.88     17.09 o 
   3   9   3      137.22      123.85     30.22 o 
   4   9   3      464.91      456.04     42.99 o 
   5   9   3        3.65      -33.32     26.01 o 
   6   9   3      105.92       69.35     44.47 o 
   7   9   3      687.98      608.77     72.06 o 
   8   9   3       25.06       35.33     48.50 o 
  -9  10   3      158.59       26.31    104.21 o 
  -8  10   3       64.28       85.71     53.23 o 
  -7  10   3      136.72      105.88     49.69 o 
  -6  10   3      128.11       93.82     39.90 o 
  -5  10   3     1885.73     1905.32     78.77 o 
  -4  10   3     5364.84     5236.23    127.08 o 
  -3  10   3      882.53     1000.60     64.15 o 
  -2  10   3     2621.59     2804.34     79.92 o 
  -1  10   3    28243.68    27755.57    362.59 o 
   0  10   3      277.61      283.70     31.13 o 
   1  10   3     3511.87     3216.21     74.03 o 
   2  10   3        1.32       27.84     18.43 o 
   3  10   3     1466.63     1499.24     53.74 o 
   4  10   3      931.40      943.25     57.45 o 
   5  10   3      183.00      137.84     33.31 o 
   6  10   3     1679.31     1591.33     99.34 o 
   7  10   3        7.95       10.94     39.74 o 
   8  10   3      320.71      244.84     62.37 o 
  -9  11   3      240.31      201.81     84.72 o 
  -8  11   3     1473.19     1376.00    112.34 o 
  -7  11   3      111.77       24.45     45.02 o 
  -6  11   3     2108.60     2054.17    109.71 o 
  -5  11   3        0.94      -14.87     29.70 o 
  -4  11   3     1316.52     1218.18     62.40 o 
  -3  11   3     1295.92     1333.13     92.43 o 
  -2  11   3    10758.89    10622.94    194.85 o 
  -1  11   3     2809.88     2815.36     64.02 o 
   0  11   3      354.02      344.32     43.15 o 
   1  11   3        2.97       21.07     15.51 o 
   2  11   3     5954.22     5840.92    127.92 o 
   3  11   3       38.07       46.72     31.07 o 
   4  11   3      711.82      755.84     76.90 o 
   5  11   3      717.52      758.23     77.01 o 
   6  11   3     1396.33     1403.53     97.85 o 
   7  11   3      548.04      499.58     73.94 o 
   8  11   3      645.81      688.36     86.16 o 
  -8  12   3      344.87      284.96     66.96 o 
  -7  12   3      179.85      271.54     58.17 o 
  -6  12   3       40.38       11.48     37.66 o 
  -5  12   3     3043.99     3264.63    127.11 o 
  -4  12   3      212.27      289.49     46.71 o 
  -3  12   3     2963.68     2913.23    100.01 o 
  -2  12   3     2357.16     2374.72     84.13 o 
  -1  12   3       25.61       38.36     21.55 o 
   0  12   3     7906.53     7942.77    133.62 o 
   1  12   3       40.35       17.19     17.22 o 
   2  12   3    11144.96    10975.15    208.75 o 
   3  12   3     1640.38     1625.58     69.58 o 
   4  12   3      415.16      418.33     46.31 o 
   5  12   3     1533.99     1585.76     97.68 o 
   6  12   3       52.21        4.28     39.71 o 
   7  12   3      146.27      146.88     56.83 o 
   8  12   3       80.96       73.67     55.35 o 
  -8  13   3     1247.41     1328.66    153.40 o 
  -7  13   3        0.86      -37.88     39.75 o 
  -6  13   3      789.78      735.87    106.70 o 
  -5  13   3     2128.91     2102.19    143.21 o 
  -4  13   3      333.53      377.40     43.88 o 
  -3  13   3     6686.54     6655.90    150.48 o 
  -2  13   3       49.45       27.42     25.64 o 
  -1  13   3     2584.41     2600.24     81.85 o 
   0  13   3      511.34      518.50     50.06 o 
   1  13   3        8.44       28.97     22.82 o 
   2  13   3     1584.86     1609.67     67.75 o 
   3  13   3     3310.18     3261.12     99.51 o 
   4  13   3      781.69      705.36    119.96 o 
   5  13   3       95.34       65.62     45.18 o 
   6  13   3     1013.34     1022.61     90.99 o 
   7  13   3       26.69       12.82     55.26 o 
   8  13   3      735.81      901.10    206.23 o 
  -8  14   3       57.41      105.66     62.50 o 
  -7  14   3       81.17      -12.07     47.58 o 
  -6  14   3       94.65       59.12     44.73 o 
  -5  14   3       14.19       -3.93     31.59 o 
  -4  14   3       12.81       50.94     43.25 o 
  -3  14   3       16.36       51.53     28.85 o 
  -2  14   3       50.97       30.49     25.80 o 
  -1  14   3     1169.07     1219.71     68.00 o 
   0  14   3     2736.13     2956.80     87.85 o 
   1  14   3      119.98      108.86     28.48 o 
   2  14   3     1639.89     1736.45     72.61 o 
   3  14   3      212.44      181.22     35.40 o 
   4  14   3       30.10       43.21     36.65 o 
   5  14   3     1042.45     1087.46    155.05 o 
   6  14   3       22.08       56.13     47.92 o 
   7  14   3      356.06      313.79     67.07 o 
  -7  15   3      235.54      299.26     66.07 o 
  -6  15   3      506.62      401.42    116.59 o 
  -5  15   3      214.59      165.00     50.88 o 
  -4  15   3       71.49       82.93     38.55 o 
  -3  15   3     1215.01     1166.63     66.61 o 
  -2  15   3     1440.99     1365.36     68.95 o 
  -1  15   3      489.94      596.37     72.64 o 
   0  15   3     1699.70     1584.85     68.04 o 
   1  15   3       29.24      -13.14     41.69 o 
   2  15   3      306.95      329.14     39.77 o 
   3  15   3       79.98      113.98     40.85 o 
   4  15   3       52.16       63.96     40.57 o 
   5  15   3      963.51     1105.89    113.66 o 
   6  15   3      529.22      532.03     75.85 o 
   7  15   3      113.52       46.75    155.42 o 
  -7  16   3      605.39      564.90    113.35 o 
  -6  16   3      169.34      208.64     60.39 o 
  -5  16   3     2421.14     2297.97    121.33 o 
  -4  16   3     1131.62     1210.98     85.61 o 
  -3  16   3     1493.29     1528.58    102.21 o 
  -2  16   3      163.39      149.20     37.19 o 
  -1  16   3      117.73      108.38     31.60 o 
   0  16   3      110.94      149.77     40.72 o 
   1  16   3      766.39      766.57     65.99 o 
   2  16   3     3522.51     3800.88    205.55 o 
   3  16   3     3039.41     2967.18    124.15 o 
   4  16   3      844.93      835.05    134.59 o 
   5  16   3     1130.64     1000.00    117.95 o 
   6  16   3       67.99       63.67     58.05 o 
   7  16   3       15.48       46.44     68.81 o 
  -7  17   3        8.15       72.80     55.11 o 
  -6  17   3     1257.36     1327.98    200.52 o 
  -5  17   3      790.98      836.36     95.67 o 
  -4  17   3      340.46      389.33     61.74 o 
  -3  17   3      585.97      679.87     69.43 o 
  -2  17   3      149.89      137.80     35.46 o 
  -1  17   3        7.70       -5.17     26.86 o 
   0  17   3       11.91        9.45     31.70 o 
   1  17   3      321.04      402.07     74.77 o 
   2  17   3     1210.91     1378.78    245.23 o 
   3  17   3     2400.37     2586.37    365.25 o 
   4  17   3      535.53      517.74     91.60 o 
   5  17   3      246.94      411.88     85.54 o 
   6  17   3      347.99      291.38     82.70 o 
  -6  18   3     1003.02      962.76     98.58 o 
  -5  18   3      631.12      719.75    124.10 o 
  -4  18   3      135.60      126.16     47.29 o 
  -3  18   3       27.54       -8.06     35.37 o 
  -2  18   3        7.15       10.12     33.98 o 
  -1  18   3       23.27       73.63     40.35 o 
   0  18   3     2069.80     2236.74    108.38 o 
   1  18   3      575.61      472.10     61.94 o 
   2  18   3     1279.19     1394.45    122.50 o 
   3  18   3      101.84      178.37     69.01 o 
   4  18   3      321.19      373.09    151.02 o 
   5  18   3      932.98     1095.10    127.62 o 
   6  18   3      177.36      247.73    117.62 o 
  -6  19   3        0.09       23.65     50.08 o 
  -5  19   3       47.46       86.83     50.47 o 
  -4  19   3     1173.78     1232.92    122.29 o 
  -3  19   3      504.77      520.92     67.43 o 
  -2  19   3     2236.09     2254.63    111.95 o 
  -1  19   3      160.65      152.59     48.24 o 
   0  19   3        2.95       39.87     40.37 o 
   1  19   3       34.54       86.84    126.22 o 
   2  19   3     1337.93     1142.17    147.22 o 
   3  19   3      437.60      573.48     98.16 o 
   4  19   3      669.29      716.83    107.99 o 
   5  19   3        6.51       64.13     67.45 o 
  -5  20   3        0.03      -28.52     46.81 o 
  -4  20   3     2337.27     2354.47    127.42 o 
  -3  20   3      203.54      246.01     55.46 o 
  -2  20   3      230.74      297.08     72.38 o 
  -1  20   3     2816.16     2709.34    125.55 o 
   0  20   3       51.62      119.54     68.01 o 
   1  20   3     2963.82     2880.94    170.41 o 
   2  20   3      662.09      637.77    102.09 o 
   3  20   3      185.75      297.62     80.36 o 
   4  20   3     1560.71     1764.39    274.64 o 
  -4  21   3       20.11      -34.56     81.22 o 
  -3  21   3      431.03      370.73     65.22 o 
  -2  21   3     1031.03     1114.53    225.63 o 
  -1  21   3       88.82      139.10     64.36 o 
   0  21   3       62.17      -23.27     51.77 o 
   1  21   3      804.92      745.91    101.86 o 
   2  21   3        4.92      -27.33     57.73 o 
   3  21   3       27.42       65.37     68.46 o 
   4  21   3      432.51      442.15    101.55 o 
  -3  22   3      320.64      295.64     81.61 o 
  -2  22   3      119.78      194.82     68.46 o 
  -1  22   3      119.72      105.21     94.41 o 
   0  22   3     1243.65     1338.43    129.63 o 
   1  22   3      118.64      120.08     70.35 o 
   2  22   3        0.89        7.43     65.48 o 
   3  22   3       48.97        3.30     66.70 o 
  -1  23   3       47.42       87.21     85.21 o 
   0  23   3      112.27       12.80     95.21 o 
   1  23   3       99.65       47.26     69.66 o 
 -10   0   4       23.63       74.81    119.22 o 
  -9   0   4      276.94      124.82    101.61 o 
  -8   0   4      115.32      177.62    103.21 o 
  -7   0   4     1893.45     1805.45    189.23 o 
  -6   0   4     1255.58     1181.76    143.62 o 
  -5   0   4    29870.27    27610.22    877.72 o 
  -4   0   4      253.73      278.84     63.61 o 
  -3   0   4     3800.86     3300.86    161.62 o 
  -2   0   4    30030.16    29705.71    849.72 o 
  -1   0   4      110.72      116.82     26.80 o 
   0   0   4    14657.74    16103.17    326.88 o 
   1   0   4      207.04      199.94     21.80 o 
   2   0   4    60425.93    61490.45    961.64 o 
   3   0   4     6696.46     6640.72    143.09 o 
   4   0   4    20798.27    20880.21    371.09 o 
   5   0   4    23587.42    23468.45    422.60 o 
   6   0   4      125.36      103.81     65.21 o 
   7   0   4     1185.13     1151.16    224.63 o 
   8   0   4       82.96      171.47     66.23 o 
   9   0   4       35.25       62.81     86.81 o 
 -10   1   4       21.55       25.32     79.07 o 
  -9   1   4      101.60      109.24     76.53 o 
  -8   1   4     3229.58     3185.51    187.76 o 
  -7   1   4      103.24       81.31     55.59 o 
  -6   1   4    10980.21    11196.54    327.19 o 
  -5   1   4     3537.53     3246.52    140.58 o 
  -4   1   4      141.39       92.32     33.29 o 
  -3   1   4     5156.90     5090.14    197.83 o 
  -2   1   4     8350.17     8512.41    279.24 o 
  -1   1   4     1314.21     1381.83     43.79 o 
   0   1   4        3.51        6.13      8.21 o 
   1   1   4     3650.77     3687.35     61.18 o 
   2   1   4    15130.56    15585.18    192.02 o 
   3   1   4     3419.12     3283.22     62.38 o 
   4   1   4    20403.24    21033.50    264.58 o 
   5   1   4     2825.53     2800.70     70.47 o 
   6   1   4       46.07       94.75     28.40 o 
   7   1   4       68.85       21.74     31.92 o 
   8   1   4      573.92      624.04     65.24 o 
   9   1   4        2.15      -66.18     46.81 o 
 -10   2   4       80.98       -7.40     81.60 o 
  -9   2   4      228.67      398.17     97.10 o 
  -8   2   4      185.79       61.91     63.45 o 
  -7   2   4      142.68      122.65     60.13 o 
  -6   2   4     2705.23     2747.79    143.55 o 
  -5   2   4     4820.07     4779.44    176.22 o 
  -4   2   4     3495.53     3942.94    144.35 o 
  -3   2   4       91.45      114.81     30.87 o 
  -2   2   4      475.16      565.31     42.42 o 
  -1   2   4     1913.98     1757.08     50.90 o 
   0   2   4       74.51       30.55     17.79 o 
   1   2   4      970.91      996.60     33.30 o 
   2   2   4       22.78       22.74     24.87 o 
   3   2   4      126.35      157.08     17.36 o 
   4   2   4     6618.29     6506.08    105.50 o 
   5   2   4      527.43      533.32     39.59 o 
   6   2   4     3690.44     3791.31    112.98 o 
   7   2   4      182.57      157.86     38.86 o 
   8   2   4      291.62      247.50     56.33 o 
   9   2   4        9.85       30.79     52.23 o 
 -10   3   4       39.71      242.12    134.02 o 
  -9   3   4      213.59      301.14     96.42 o 
  -8   3   4      180.43      174.70     72.44 o 
  -7   3   4      169.16      208.58     64.13 o 
  -6   3   4     1413.17     1545.23    113.07 o 
  -5   3   4     4897.68     4709.62    259.04 o 
  -4   3   4       87.72       90.41     44.41 o 
  -3   3   4      723.96      851.20    124.82 o 
  -2   3   4    11143.60    11000.95    207.95 o 
  -1   3   4      117.33      130.35     19.03 o 
   0   3   4     1411.22     1344.84     57.36 o 
   1   3   4       55.54       66.57     13.48 o 
   2   3   4     1739.51     1642.22     37.43 o 
   3   3   4      107.69      132.52     18.01 o 
   4   3   4      144.13      200.91     20.74 o 
   5   3   4       11.06       18.96     21.23 o 
   6   3   4        7.21      -33.98     22.65 o 
   7   3   4       95.89       38.37     48.28 o 
   8   3   4        9.64       47.48     44.62 o 
   9   3   4      119.66      217.85     75.24 o 
 -10   4   4      218.84       27.79     87.83 o 
  -9   4   4       10.31      -87.83     58.56 o 
  -8   4   4      281.63      128.52     87.61 o 
  -7   4   4      474.08      376.62     74.73 o 
  -6   4   4      716.35      660.96    110.62 o 
  -5   4   4     4383.16     4122.80    165.43 o 
  -4   4   4     7906.71     8012.90    230.65 o 
  -3   4   4     1423.69     1323.44     58.56 o 
  -2   4   4    24104.24    25035.17    425.28 o 
  -1   4   4     3578.67     3461.73     83.67 o 
   0   4   4      314.17      273.39     16.68 o 
   1   4   4     4120.31     3949.07     99.87 o 
   2   4   4    11094.61    10903.62    154.46 o 
   3   4   4       94.49       92.58     15.03 o 
   4   4   4     5679.06     5585.82    109.48 o 
   5   4   4     1035.72      999.15     50.07 o 
   6   4   4      396.81      442.85     41.89 o 
   7   4   4       46.56       11.37     35.17 o 
   8   4   4      521.66      458.78    101.06 o 
   9   4   4        6.40      -35.05     60.26 o 
 -10   5   4        0.73      157.22     88.28 o 
  -9   5   4       13.58       27.12     68.03 o 
  -8   5   4      759.99      918.61    118.41 o 
  -7   5   4        8.17       27.18     51.03 o 
  -6   5   4     3169.40     3638.55    169.55 o 
  -5   5   4     1843.73     1818.84    110.99 o 
  -4   5   4     5715.52     5912.15    188.90 o 
  -3   5   4     6644.21     6823.76    134.91 o 
  -2   5   4     5796.51     5926.70    132.83 o 
  -1   5   4      704.92      802.95     55.34 o 
   0   5   4       50.82       46.65     12.55 o 
   1   5   4     1085.87     1027.05     47.64 o 
   2   5   4     2966.08     2863.09     69.19 o 
   3   5   4       15.11       -2.04     14.75 o 
   4   5   4     3124.45     3120.60     92.00 o 
   5   5   4       95.71      125.84     30.42 o 
   6   5   4      563.82      611.24     67.77 o 
   7   5   4        4.24      -23.29     28.26 o 
   8   5   4       55.71        8.01     66.41 o 
   9   5   4        9.43       34.97    127.22 o 
  -9   6   4      758.70      920.98    128.85 o 
  -8   6   4      330.55      237.14    116.22 o 
  -7   6   4       19.55       32.40     49.35 o 
  -6   6   4     3470.99     3643.66    169.11 o 
  -5   6   4      574.88      485.41     51.36 o 
  -4   6   4      672.05      608.80     49.90 o 
  -3   6   4     1607.83     1908.81     71.27 o 
  -2   6   4     1618.13     1756.87     65.03 o 
  -1   6   4    37590.36    38442.22    766.76 o 
   0   6   4     1083.57     1124.30     37.94 o 
   1   6   4    10007.86     9651.19    205.72 o 
   2   6   4       48.72       33.96     22.56 o 
   3   6   4      776.42      844.24     66.74 o 
   4   6   4      391.31      354.42     32.26 o 
   5   6   4      757.26      818.58     48.16 o 
   6   6   4      968.82      984.82     64.15 o 
   7   6   4       38.06      -12.28     52.74 o 
   8   6   4      262.40      368.35     71.40 o 
   9   6   4      242.12      173.16    103.01 o 
  -9   7   4     2260.33     2304.31    180.52 o 
  -8   7   4       20.91      -16.46     64.81 o 
  -7   7   4      232.17      240.95     49.67 o 
  -6   7   4       13.15        7.50     44.15 o 
  -5   7   4      113.16      121.00     32.68 o 
  -4   7   4     2591.77     2386.10     82.97 o 
  -3   7   4     1545.49     1681.26     59.68 o 
  -2   7   4    21330.04    19572.41    543.82 o 
  -1   7   4      518.59      511.92     26.11 o 
   0   7   4     1824.98     1869.58     92.31 o 
   1   7   4     1358.56     1310.18     44.47 o 
   2   7   4    12500.49    12387.80    207.00 o 
   3   7   4      134.86      166.49     22.46 o 
   4   7   4     1551.10     1534.53     56.31 o 
   5   7   4       64.14       14.17     26.73 o 
   6   7   4       68.83        9.60     31.68 o 
   7   7   4       13.55       88.67     45.05 o 
   8   7   4      173.29       78.89     47.58 o 
   9   7   4      569.67      559.14    106.50 o 
  -9   8   4      117.71       29.59     70.81 o 
  -8   8   4      287.73      147.03     95.61 o 
  -7   8   4       55.85      100.03     59.92 o 
  -6   8   4     2410.64     2280.33    101.78 o 
  -5   8   4       33.60       63.68     31.59 o 
  -4   8   4     4224.21     4151.95    126.40 o 
  -3   8   4      191.97      286.98     52.88 o 
  -2   8   4      798.65      687.84     39.37 o 
  -1   8   4    22125.78    20814.29    278.09 o 
   0   8   4      136.42      124.38     19.22 o 
   1   8   4    21839.53    21510.31    325.79 o 
   2   8   4      775.63      759.63     57.05 o 
   3   8   4      332.34      388.03     58.33 o 
   4   8   4     2200.14     2265.82     67.35 o 
   5   8   4      105.26       75.57     38.40 o 
   6   8   4      934.78     1028.00     80.83 o 
   7   8   4       21.88       -4.64     37.17 o 
   8   8   4      526.90      622.56     79.26 o 
  -9   9   4      226.56      239.91    116.02 o 
  -8   9   4      833.20      874.30    117.29 o 
  -7   9   4       47.72       62.74     57.48 o 
  -6   9   4       62.97       59.46     32.03 o 
  -5   9   4      606.45      670.64     52.58 o 
  -4   9   4      509.38      503.24     43.93 o 
  -3   9   4       24.80       -5.83     19.25 o 
  -2   9   4     7548.18     7573.79    124.39 o 
  -1   9   4     3362.52     3209.01     68.24 o 
   0   9   4     1077.59     1169.27     39.48 o 
   1   9   4     5083.91     4961.59    106.12 o 
   2   9   4     1628.99     1617.88     58.60 o 
   3   9   4     1911.80     2025.71     59.69 o 
   4   9   4      526.24      535.50     73.04 o 
   5   9   4      420.30      416.38     68.29 o 
   6   9   4       62.86        9.16     37.31 o 
   7   9   4        2.74       96.98     46.90 o 
   8   9   4      150.51      166.69     58.05 o 
  -9  10   4       11.10       14.34     91.61 o 
  -8  10   4       84.93      138.81     68.86 o 
  -7  10   4     1020.88     1088.21    239.23 o 
  -6  10   4      332.12      374.42     58.03 o 
  -5  10   4     3687.04     4042.02    226.31 o 
  -4  10   4       13.84        0.68     27.11 o 
  -3  10   4      379.04      304.61     45.21 o 
  -2  10   4     6835.12     6476.33    134.79 o 
  -1  10   4     2070.89     2203.18     56.51 o 
   0  10   4     5385.89     5356.42     97.56 o 
   1  10   4      985.64      943.21     36.94 o 
   2  10   4    13146.15    13189.92    227.96 o 
   3  10   4      484.38      490.38     34.56 o 
   4  10   4      780.71      839.38    135.33 o 
   5  10   4     1138.09     1170.33     83.82 o 
   6  10   4       56.97       44.05     49.21 o 
   7  10   4      171.79      129.78     51.43 o 
   8  10   4       12.18      111.26     57.32 o 
  -9  11   4      634.17      755.40    124.17 o 
  -8  11   4      127.75      131.53     72.08 o 
  -7  11   4      477.72      421.11     68.26 o 
  -6  11   4      568.11      651.76     71.75 o 
  -5  11   4        7.68       43.70     28.76 o 
  -4  11   4      226.52      282.22     37.75 o 
  -3  11   4     1659.59     1691.62     88.75 o 
  -2  11   4     2338.12     2430.52     79.00 o 
  -1  11   4      164.09      175.74     29.31 o 
   0  11   4      936.72      986.62     52.26 o 
   1  11   4      453.97      497.00     38.34 o 
   2  11   4       35.61       -0.32     21.42 o 
   3  11   4      441.20      384.76     51.70 o 
   4  11   4      420.95      519.86     59.72 o 
   5  11   4       13.03       -7.27     33.20 o 
   6  11   4       81.03      -22.64     62.65 o 
   7  11   4      180.83      108.59     52.67 o 
   8  11   4       61.09       65.61     55.20 o 
  -8  12   4     1138.69     1117.22    291.64 o 
  -7  12   4      134.45      177.60     53.21 o 
  -6  12   4      290.94      290.67     58.79 o 
  -5  12   4     1052.43     1034.46     80.91 o 
  -4  12   4      731.80      746.73     55.24 o 
  -3  12   4      855.10      830.86     54.24 o 
  -2  12   4     1631.28     1523.37     68.95 o 
  -1  12   4     7202.52     7228.40    149.25 o 
   0  12   4      403.10      334.25     47.95 o 
   1  12   4     5373.54     5522.50    123.26 o 
   2  12   4     1523.04     1425.65     81.59 o 
   3  12   4      910.68      848.27     68.51 o 
   4  12   4      311.17      385.44     56.02 o 
   5  12   4      115.98       87.06     44.09 o 
   6  12   4       67.83       81.24     45.27 o 
   7  12   4       18.11      -43.85     40.69 o 
   8  12   4      332.95      477.37     81.84 o 
  -8  13   4      304.38      342.73     90.14 o 
  -7  13   4       42.95      -29.24     45.46 o 
  -6  13   4        3.62       73.75     41.41 o 
  -5  13   4      371.34      377.07     49.74 o 
  -4  13   4     1520.02     1550.95     85.00 o 
  -3  13   4       18.31       10.89     25.40 o 
  -2  13   4      690.38      688.65     54.22 o 
  -1  13   4     1873.02     1864.91     70.34 o 
   0  13   4      455.69      484.92     39.82 o 
   1  13   4       11.06       41.23     24.84 o 
   2  13   4     3771.08     3947.82    131.01 o 
   3  13   4        2.67       48.43     34.23 o 
   4  13   4      490.54      373.49     55.55 o 
   5  13   4      193.26      213.89     52.01 o 
   6  13   4       29.82       46.22     46.34 o 
   7  13   4      412.46      427.13     74.08 o 
  -8  14   4        0.88       14.48     53.88 o 
  -7  14   4     3296.98     3411.30    158.45 o 
  -6  14   4      407.25      455.42     67.65 o 
  -5  14   4     7225.25     7412.54    211.03 o 
  -4  14   4      426.30      418.75     49.13 o 
  -3  14   4     4794.73     4902.23    129.10 o 
  -2  14   4     5351.31     5180.54    141.70 o 
  -1  14   4        0.27       -1.67     34.01 o 
   0  14   4    14047.49    13901.59    289.99 o 
   1  14   4        3.52       19.36     24.15 o 
   2  14   4     6674.85     7179.56    189.66 o 
   3  14   4     2550.82     2639.04    155.56 o 
   4  14   4      403.05      313.10     55.81 o 
   5  14   4     1897.70     2043.22    152.25 o 
   6  14   4       44.30       47.51     47.52 o 
   7  14   4      463.99      526.49     92.69 o 
  -7  15   4       62.51       97.11     65.18 o 
  -6  15   4     4730.36     4427.24    167.83 o 
  -5  15   4     1520.51     1631.51    142.65 o 
  -4  15   4      203.24      206.05     49.88 o 
  -3  15   4     3139.43     3191.39    103.57 o 
  -2  15   4      454.83      454.37     53.30 o 
  -1  15   4     2281.18     2349.43    104.86 o 
   0  15   4       20.55       10.37     28.95 o 
   1  15   4      703.51      929.66     95.14 o 
   2  15   4     1540.11     1740.45    133.28 o 
   3  15   4     2214.61     2314.38    111.89 o 
   4  15   4     1589.65     1660.46    105.01 o 
   5  15   4      128.94      199.46     58.33 o 
   6  15   4      430.41      479.06     72.57 o 
   7  15   4       49.80       41.72     51.03 o 
  -7  16   4      319.02      283.08     68.80 o 
  -6  16   4     1147.49     1105.80    152.27 o 
  -5  16   4     2427.91     2205.59    146.08 o 
  -4  16   4      253.56      271.63     54.78 o 
  -3  16   4       87.68       58.69     31.05 o 
  -2  16   4        2.88       35.58     28.07 o 
  -1  16   4     1350.57     1457.07     81.82 o 
   0  16   4       67.94       40.94     32.33 o 
   1  16   4      265.03      204.96    109.42 o 
   2  16   4      246.34      315.83    157.62 o 
   3  16   4        0.11       -9.33     36.02 o 
   4  16   4       21.38      -11.48     37.90 o 
   5  16   4     1181.02     1349.69    103.85 o 
   6  16   4      329.23      259.16     67.27 o 
  -7  17   4      924.24     1036.64    122.60 o 
  -6  17   4       13.69       31.75     47.96 o 
  -5  17   4      100.77      106.63     55.97 o 
  -4  17   4     1381.17     1409.37     95.72 o 
  -3  17   4     1090.43     1041.77     80.27 o 
  -2  17   4      857.41      865.37     63.13 o 
  -1  17   4        6.11       19.67     34.96 o 
   0  17   4       29.93       21.83     46.96 o 
   1  17   4      370.12      224.05     62.68 o 
   2  17   4       39.64       -7.53     49.43 o 
   3  17   4      758.68      827.51    104.37 o 
   4  17   4      176.74       76.56     47.17 o 
   5  17   4       10.73       27.95     48.01 o 
   6  17   4        0.03       -1.87     66.23 o 
  -6  18   4      214.10       95.32     55.09 o 
  -5  18   4      619.59      695.69    104.10 o 
  -4  18   4     2387.13     2427.92    123.56 o 
  -3  18   4     1507.06     1615.30    129.62 o 
  -2  18   4      955.52     1036.46     69.92 o 
  -1  18   4      375.05      469.52    103.22 o 
   0  18   4      595.27      510.04    120.02 o 
   1  18   4       13.84       59.70    107.41 o 
   2  18   4     1934.56     2030.71    158.42 o 
   3  18   4      579.07      627.72    123.42 o 
   4  18   4     1341.99     1277.01    195.63 o 
   5  18   4      580.13      688.56    111.31 o 
  -5  19   4      381.78      455.94     73.68 o 
  -4  19   4        3.14       72.04     47.25 o 
  -3  19   4      146.54       60.22     44.48 o 
  -2  19   4       48.62       41.33     50.13 o 
  -1  19   4      202.47      187.52     66.50 o 
   0  19   4        4.63       61.34     78.21 o 
   1  19   4      237.73      206.29     68.41 o 
   2  19   4      123.63       55.88     55.07 o 
   3  19   4        2.86        8.10     60.98 o 
   4  19   4       74.83       54.40     65.69 o 
   5  19   4      109.02       17.66     67.43 o 
  -5  20   4      333.74      215.79     62.97 o 
  -4  20   4        1.85       19.64     43.31 o 
  -3  20   4       19.05       34.84     60.62 o 
  -2  20   4       12.20      -13.56     57.81 o 
  -1  20   4      422.68      352.86     82.45 o 
   0  20   4      385.32      271.06     98.81 o 
   1  20   4      499.09      392.32     84.70 o 
   2  20   4       97.20       44.47     60.96 o 
   3  20   4       16.81        4.18     57.92 o 
   4  20   4       30.93       37.97     78.41 o 
  -4  21   4     1337.59     1365.02    206.89 o 
  -3  21   4        0.95      -71.62     49.21 o 
  -2  21   4     2318.31     2405.13    224.43 o 
  -1  21   4       13.48      125.72     85.01 o 
   0  21   4      415.16      197.96     75.61 o 
   1  21   4      162.49      135.74     73.66 o 
   2  21   4      113.09      115.24    166.22 o 
   3  21   4       41.96       -5.69     61.84 o 
  -3  22   4        2.56      -44.41     75.21 o 
  -2  22   4      317.72      414.46    128.82 o 
  -1  22   4     2826.87     3082.83    262.84 o 
   0  22   4       15.51      100.98     72.11 o 
   1  22   4     2474.73     2583.71    176.69 o 
   2  22   4      126.06      146.44     83.01 o 
 -10   1   5        5.81      -98.59     79.35 o 
  -9   1   5      143.61       72.74     72.46 o 
  -8   1   5      206.63      205.48     74.05 o 
  -7   1   5        5.95       45.61     53.37 o 
  -6   1   5     6521.28     6379.15    229.97 o 
  -5   1   5     4396.68     4462.28    236.43 o 
  -4   1   5     1883.29     2124.28    178.42 o 
  -3   1   5     5202.99     4851.64    149.64 o 
  -2   1   5      381.69      489.20     40.22 o 
  -1   1   5      216.60      181.18     20.46 o 
   0   1   5      672.34      678.70     25.72 o 
   1   1   5      290.32      291.82     17.85 o 
   2   1   5      795.51      834.37     44.95 o 
   3   1   5      953.25      992.80     35.02 o 
   4   1   5       13.19        2.26     16.62 o 
   5   1   5      883.80      991.92     50.06 o 
   6   1   5     3125.25     2907.57    121.55 o 
   7   1   5       16.07      -18.66     37.53 o 
   8   1   5     1197.08     1197.85    116.54 o 
   9   1   5        4.28       64.73    101.01 o 
 -10   2   5      623.27      679.60    124.91 o 
  -9   2   5      132.23      111.06    113.02 o 
  -8   2   5      653.65      681.54    104.76 o 
  -7   2   5     1049.16     1063.56    110.45 o 
  -6   2   5      153.52      228.67     71.41 o 
  -5   2   5    14899.25    14432.89    375.12 o 
  -4   2   5      440.85      630.30     70.21 o 
  -3   2   5     4577.57     4193.09    223.63 o 
  -2   2   5    14606.60    14033.64    358.58 o 
  -1   2   5      235.99      228.42     29.51 o 
   0   2   5      862.09      742.93     35.61 o 
   1   2   5      915.03      886.21     49.81 o 
   2   2   5    11450.98    11128.59    177.99 o 
   3   2   5     1491.22     1537.47     42.51 o 
   4   2   5     1711.64     1600.20     59.82 o 
   5   2   5     5459.53     5565.46    116.30 o 
   6   2   5      175.82       73.83     37.01 o 
   7   2   5      511.56      516.34     64.43 o 
   8   2   5      241.80      178.98     66.11 o 
   9   2   5        0.93        7.82     64.05 o 
 -10   3   5      216.17      417.08    108.22 o 
  -9   3   5      110.97       64.38     99.01 o 
  -8   3   5     1939.18     2024.21    157.63 o 
  -7   3   5       11.27       53.91     53.71 o 
  -6   3   5     6983.46     6956.11    241.67 o 
  -5   3   5     1187.87      987.18     90.81 o 
  -4   3   5      270.41      242.75    109.42 o 
  -3   3   5     1847.78     1387.78     75.97 o 
  -2   3   5     9109.78     8794.21    179.67 o 
  -1   3   5      643.05      898.28     40.20 o 
   0   3   5       90.79       72.63     22.84 o 
   1   3   5     3209.50     3158.85     69.88 o 
   2   3   5     3493.89     3362.85     81.21 o 
   3   3   5      849.86      928.94     33.29 o 
   4   3   5     5443.74     5259.21    106.45 o 
   5   3   5       18.39       13.60     23.31 o 
   6   3   5      912.86      939.70     70.79 o 
   7   3   5      395.92      309.35     57.17 o 
   8   3   5     1123.66     1230.68     95.86 o 
   9   3   5       12.49       -6.80     84.41 o 
 -10   4   5      734.27      801.56    149.82 o 
  -9   4   5      265.42      318.70    147.82 o 
  -8   4   5        1.53      -25.94     84.01 o 
  -7   4   5       81.40       91.26     60.71 o 
  -6   4   5     8113.86     8294.71    404.46 o 
  -5   4   5     1219.93     1029.67     89.25 o 
  -4   4   5       91.90       34.36     57.21 o 
  -3   4   5      282.36      270.90     33.42 o 
  -2   4   5     3131.86     3651.37    127.59 o 
  -1   4   5      897.49      750.42     38.15 o 
   0   4   5     2642.52     2607.73     93.67 o 
   1   4   5    12873.61    12781.93    201.92 o 
   2   4   5        5.94       -3.58     11.08 o 
   3   4   5      182.35      170.64     22.99 o 
   4   4   5      603.01      549.48     53.99 o 
   5   4   5      263.82      307.20     39.24 o 
   6   4   5       20.09       26.00     50.53 o 
   7   4   5        9.26      -21.51     39.16 o 
   8   4   5      106.33      109.06     48.91 o 
   9   4   5      181.38       95.61     92.81 o 
  -9   5   5     6387.90     6936.50    296.30 o 
  -8   5   5        0.76      -89.47     81.01 o 
  -7   5   5      888.15     1064.65    114.13 o 
  -6   5   5     1157.91     1171.23    158.82 o 
  -5   5   5        3.14      -51.91     34.60 o 
  -4   5   5     1416.13     1381.60     70.04 o 
  -3   5   5     1326.51     1499.88     59.50 o 
  -2   5   5    28877.28    29363.65    497.43 o 
  -1   5   5      819.00      871.58     42.15 o 
   0   5   5    11635.29    12348.17    192.85 o 
   1   5   5     2816.54     2808.18    107.05 o 
   2   5   5     1425.89     1298.73     36.62 o 
   3   5   5        8.14      -12.36     14.90 o 
   4   5   5     1032.47     1045.38     56.25 o 
   5   5   5      353.78      408.18     43.46 o 
   6   5   5        6.28      -33.07     30.83 o 
   7   5   5       15.83       -8.24     31.91 o 
   8   5   5       35.37       25.08     78.41 o 
   9   5   5      139.33      189.72     84.21 o 
  -9   6   5      843.63      710.34    115.73 o 
  -8   6   5      418.19      248.03     77.79 o 
  -7   6   5       26.65       17.02     54.80 o 
  -6   6   5     3205.40     3383.66    268.44 o 
  -5   6   5       83.40       87.10     31.60 o 
  -4   6   5     2054.60     1969.45     81.88 o 
  -3   6   5     2969.38     3219.82     99.39 o 
  -2   6   5     8559.48     8483.20    210.19 o 
  -1   6   5    18562.51    19377.75    339.98 o 
   0   6   5        1.33       24.06     13.16 o 
   1   6   5    21672.79    21142.35    315.02 o 
   2   6   5     1867.77     1956.58     61.84 o 
   3   6   5      545.63      596.58     34.84 o 
   4   6   5     5431.82     5517.53    129.77 o 
   5   6   5       60.59       46.32     36.47 o 
   6   6   5      154.41      138.70     44.35 o 
   7   6   5      129.19      129.27     46.85 o 
   8   6   5      582.05      552.86     96.43 o 
  -9   7   5       45.11       72.09     72.56 o 
  -8   7   5      161.20      189.54     91.21 o 
  -7   7   5       18.59       28.99     37.93 o 
  -6   7   5      487.93      467.01     57.55 o 
  -5   7   5        7.99       10.05     29.15 o 
  -4   7   5       73.08       84.68     29.43 o 
  -3   7   5        0.21        8.40     20.92 o 
  -2   7   5      880.68      944.26     72.01 o 
  -1   7   5     3089.21     3168.11     74.82 o 
   0   7   5      698.94      707.23     35.40 o 
   1   7   5     1312.52     1314.42     44.45 o 
   2   7   5       42.73       25.89     17.23 o 
   3   7   5       47.18       22.11     21.28 o 
   4   7   5      299.52      280.45     37.82 o 
   5   7   5      420.48      428.34     45.31 o 
   6   7   5      239.37      220.27     49.95 o 
   7   7   5      142.84      168.63     48.09 o 
   8   7   5       50.18       87.51     64.02 o 
  -9   8   5       96.71       14.11     72.47 o 
  -8   8   5      120.79      173.38    108.41 o 
  -7   8   5     1029.71     1063.15    150.73 o 
  -6   8   5      789.76      773.64     70.64 o 
  -5   8   5     1824.54     1907.50     92.29 o 
  -4   8   5      167.67      111.30     30.26 o 
  -3   8   5        7.05       14.04     26.04 o 
  -2   8   5     1823.82     1898.86     77.65 o 
  -1   8   5     1793.29     1647.72     52.40 o 
   0   8   5     1053.78     1043.81     41.64 o 
   1   8   5     5307.78     5083.96    105.01 o 
   2   8   5      720.41      610.78     52.14 o 
   3   8   5     1332.25     1381.57     62.70 o 
   4   8   5       49.99       35.80     25.94 o 
   5   8   5      179.22      142.79     41.34 o 
   6   8   5      258.56      210.69     66.98 o 
   7   8   5       28.08        6.59     40.39 o 
   8   8   5      251.61      303.57     65.82 o 
  -9   9   5     1654.89     2293.32    182.71 o 
  -8   9   5      114.67      149.49    128.82 o 
  -7   9   5      593.91      451.27     89.11 o 
  -6   9   5      551.89      494.27     80.20 o 
  -5   9   5       12.33       10.70     30.03 o 
  -4   9   5     2007.19     1883.81     85.39 o 
  -3   9   5      228.88      228.36     36.95 o 
  -2   9   5     9148.40     8829.78    227.57 o 
  -1   9   5       10.10        8.27     16.25 o 
   0   9   5    10106.23     9921.60    172.81 o 
   1   9   5     1396.70     1501.27     58.59 o 
   2   9   5      249.59      172.01     35.80 o 
   3   9   5       25.64       40.66     27.77 o 
   4   9   5       76.32       37.96     27.68 o 
   5   9   5      531.46      518.20     62.08 o 
   6   9   5        0.02       -1.94     38.11 o 
   7   9   5       16.35       25.01     50.68 o 
   8   9   5        0.75       42.65     49.34 o 
  -9  10   5      685.47      586.35    116.24 o 
  -8  10   5       88.47      139.98     74.89 o 
  -7  10   5        0.48       46.64     57.13 o 
  -6  10   5      101.90      116.07     41.72 o 
  -5  10   5      168.97      265.34     84.32 o 
  -4  10   5      566.31      526.60     48.33 o 
  -3  10   5     2361.88     2283.90     78.04 o 
  -2  10   5      436.04      414.64     37.57 o 
  -1  10   5    13438.17    13631.41    225.97 o 
   0  10   5      440.23      486.65     34.47 o 
   1  10   5    21071.96    21009.67    328.69 o 
   2  10   5      108.30       74.31     32.32 o 
   3  10   5       85.45       88.57     28.80 o 
   4  10   5      889.33      962.37     87.75 o 
   5  10   5      467.10      471.70     60.26 o 
   6  10   5      276.31      187.79     50.62 o 
   7  10   5       41.05       49.84     47.96 o 
   8  10   5       32.26       79.66     54.93 o 
  -8  11   5      282.67      374.66     92.91 o 
  -7  11   5      743.78      679.00    214.03 o 
  -6  11   5     2967.43     3150.99    163.46 o 
  -5  11   5     1520.31     1599.17     79.03 o 
  -4  11   5      822.22      811.44     65.62 o 
  -3  11   5      575.00      532.88     45.15 o 
  -2  11   5     2334.15     2360.80     76.41 o 
  -1  11   5      533.49      563.21     64.58 o 
   0  11   5     2389.97     2342.92     70.52 o 
   1  11   5     1965.34     1942.11     84.30 o 
   2  11   5     4606.86     4621.72    211.10 o 
   3  11   5      254.35      216.84     45.69 o 
   4  11   5     2748.48     2841.40    117.30 o 
   5  11   5      175.22       68.24     41.21 o 
   6  11   5        2.36       19.78     42.37 o 
   7  11   5        2.40       22.66     46.23 o 
   8  11   5      693.10      657.15     85.68 o 
  -8  12   5       76.85      133.35     76.77 o 
  -7  12   5      108.85      278.32     76.15 o 
  -6  12   5      181.48      231.01     64.08 o 
  -5  12   5      694.62      710.73     79.35 o 
  -4  12   5       93.06       61.23     29.57 o 
  -3  12   5      759.66      813.74     71.25 o 
  -2  12   5     5557.82     5478.22    129.98 o 
  -1  12   5        1.93      -16.70     19.32 o 
   0  12   5     8332.86     8626.06    163.26 o 
   1  12   5       12.58       21.98     28.43 o 
   2  12   5     3663.66     3732.29    126.55 o 
   3  12   5      724.55      766.45     69.11 o 
   4  12   5      613.59      824.98    126.09 o 
   5  12   5     1763.25     1922.75    109.81 o 
   6  12   5        0.86      -20.82     38.33 o 
   7  12   5      121.89       66.03     60.92 o 
  -8  13   5     1452.39     1199.12    231.03 o 
  -7  13   5      121.42      294.21     81.45 o 
  -6  13   5     3271.61     3302.38    204.98 o 
  -5  13   5      110.73      145.91     34.56 o 
  -4  13   5        0.71      -18.45     27.58 o 
  -3  13   5     3849.01     3881.32    111.94 o 
  -2  13   5      375.65      343.32     40.10 o 
  -1  13   5      978.99      981.44     53.75 o 
   0  13   5      224.38      263.79     39.85 o 
   1  13   5      184.74      169.10     40.61 o 
   2  13   5      156.74      121.51     86.44 o 
   3  13   5     1480.87     1569.34     93.60 o 
   4  13   5     1399.03     1440.34     94.81 o 
   5  13   5      660.82      572.45     70.93 o 
   6  13   5        9.89      -26.90     42.95 o 
   7  13   5      191.37      140.89     57.75 o 
  -8  14   5      400.94      192.07    189.03 o 
  -7  14   5      195.45      125.12     70.68 o 
  -6  14   5        0.27       19.83     42.73 o 
  -5  14   5      750.30      667.93     87.09 o 
  -4  14   5      172.80       85.76     33.31 o 
  -3  14   5     1395.96     1357.17     69.68 o 
  -2  14   5      372.83      442.56     44.60 o 
  -1  14   5      615.57      639.80     48.77 o 
   0  14   5      739.85      684.79     84.84 o 
   1  14   5       17.65       83.45     99.01 o 
   2  14   5     1659.80     1634.27    154.27 o 
   3  14   5      160.63      115.98     43.15 o 
   4  14   5      181.66      181.49     52.05 o 
   5  14   5       50.11      -36.22     39.55 o 
   6  14   5       17.62       36.74     44.90 o 
   7  14   5       59.99       -6.98     50.08 o 
  -7  15   5       15.02       57.83     51.56 o 
  -6  15   5     1043.36     1043.87    147.22 o 
  -5  15   5      812.90      850.91     81.40 o 
  -4  15   5      288.16      278.10     48.87 o 
  -3  15   5       92.91       22.08     42.79 o 
  -2  15   5       42.00       54.74     27.91 o 
  -1  15   5      517.88      467.98     44.75 o 
   0  15   5       19.18       61.25     57.01 o 
   1  15   5      392.72      356.38     72.38 o 
   2  15   5       14.79       19.53     34.14 o 
   3  15   5      238.23      201.14     48.46 o 
   4  15   5       24.39       33.95     43.27 o 
   5  15   5      130.61      119.82     53.77 o 
   6  15   5        0.10        8.72     47.46 o 
  -7  16   5       98.56       28.48     75.45 o 
  -6  16   5        3.67        9.97     48.19 o 
  -5  16   5     1743.08     1752.14    109.29 o 
  -4  16   5      609.82      696.95     93.36 o 
  -3  16   5     3624.25     3565.99    114.06 o 
  -2  16   5     2296.94     2141.17     99.76 o 
  -1  16   5      808.82      799.65     91.06 o 
   0  16   5      135.05       88.62     50.69 o 
   1  16   5      256.22      314.76     67.58 o 
   2  16   5      194.41      119.95     60.41 o 
   3  16   5     1018.00     1129.77     89.44 o 
   4  16   5      395.36      354.90     64.81 o 
   5  16   5     1532.90     1969.58    123.27 o 
   6  16   5       46.51      115.89     57.23 o 
  -6  17   5     3078.23     3040.14    152.03 o 
  -5  17   5      940.89     1081.57     93.00 o 
  -4  17   5       11.62       62.93     41.63 o 
  -3  17   5     3843.13     4015.16    125.35 o 
  -2  17   5      237.18      259.91     43.48 o 
  -1  17   5        3.13      -15.30     45.14 o 
   0  17   5       90.29       55.03     52.39 o 
   1  17   5      105.41      117.43    102.21 o 
   2  17   5       98.52      108.56     63.18 o 
   3  17   5        5.65       75.69     59.07 o 
   4  17   5      626.71      679.83     81.96 o 
   5  17   5      184.71      163.63     56.37 o 
  -6  18   5      940.06      890.70     95.95 o 
  -5  18   5     1093.77     1205.41    100.20 o 
  -4  18   5     1091.47     1001.95     88.17 o 
  -3  18   5       27.89       31.21     34.83 o 
  -2  18   5      213.40      282.70    117.22 o 
  -1  18   5     1095.03     1008.42    107.78 o 
   0  18   5      377.20      285.16     73.13 o 
   1  18   5       15.73       88.79     56.07 o 
   2  18   5      623.13      692.06    102.08 o 
   3  18   5       13.19       25.52     57.86 o 
   4  18   5        6.97       41.64     59.32 o 
   5  18   5      519.40      560.89    111.74 o 
  -5  19   5      160.41      243.70     63.82 o 
  -4  19   5     1677.18     1747.85    181.70 o 
  -3  19   5      288.96      303.98     71.68 o 
  -2  19   5     2069.22     1909.53    141.52 o 
  -1  19   5       88.12      169.71     67.52 o 
   0  19   5      554.01      573.81     94.00 o 
   1  19   5       74.31       58.35    123.22 o 
   2  19   5      759.24      606.74    101.61 o 
   3  19   5      188.13      248.19     81.04 o 
   4  19   5      622.39      615.66    130.02 o 
  -4  20   5     2322.55     2465.23    163.15 o 
  -3  20   5      159.12       24.00     80.41 o 
  -2  20   5      900.39      967.49    167.42 o 
  -1  20   5     2161.34     2089.27    154.36 o 
   0  20   5       70.97      103.47     87.81 o 
   1  20   5     2166.27     2496.12    167.65 o 
   2  20   5       53.14       51.51     63.34 o 
   3  20   5      464.38      486.86    114.82 o 
   4  20   5      927.16      954.06    134.18 o 
  -4  21   5      257.59      280.43     80.01 o 
  -3  21   5        0.37      -59.21     79.61 o 
  -2  21   5      393.69      572.48    134.02 o 
  -1  21   5      615.10      504.81     94.04 o 
   0  21   5      252.59      232.66     78.18 o 
   1  21   5       34.92      128.10     73.51 o 
   2  21   5      110.56        9.81     63.11 o 
   3  21   5      509.59      619.93    112.52 o 
  -2  22   5      216.90      104.01    102.41 o 
  -1  22   5       78.73       55.30    146.22 o 
   0  22   5      765.12      777.61    119.58 o 
   1  22   5      107.50       65.87     73.54 o 
 -10   0   6      154.05      -89.21     99.21 o 
  -9   0   6     1249.99     1193.36    201.63 o 
  -8   0   6       21.85       30.80     87.61 o 
  -7   0   6     4231.20     4151.77    276.44 o 
  -6   0   6     1286.65     1404.99    159.62 o 
  -5   0   6    11984.92    12389.31    473.67 o 
  -4   0   6     3537.67     3981.75    207.23 o 
  -3   0   6    17071.70    17520.42    560.88 o 
  -2   0   6    24665.35    24317.76    716.50 o 
  -1   0   6        9.13        2.02     17.43 o 
   0   0   6    24939.22    25421.34    820.71 o 
   1   0   6       85.87       95.07     20.80 o 
   2   0   6      597.65      636.45     38.04 o 
   3   0   6     1138.87     1135.29     55.13 o 
   4   0   6     2608.06     2635.94     92.69 o 
   5   0   6     5739.72     6093.57    200.68 o 
   6   0   6      336.79      254.44     86.81 o 
   7   0   6     4169.73     4118.57    262.04 o 
   8   0   6      200.12      252.83    101.61 o 
 -10   1   6      296.37      299.70    103.18 o 
  -9   1   6      150.81      249.87     99.61 o 
  -8   1   6      155.37      108.89    144.22 o 
  -7   1   6        1.41       -9.96     51.95 o 
  -6   1   6     3760.47     3774.49    171.38 o 
  -5   1   6     1778.29     1842.67    157.02 o 
  -4   1   6     1425.81     1649.97     94.14 o 
  -3   1   6    25684.93    25646.40    550.06 o 
  -2   1   6     5245.36     5331.29    148.06 o 
  -1   1   6     4091.94     4241.65     97.33 o 
   0   1   6      266.50      253.50     38.72 o 
   1   1   6     1205.96     1159.84     35.30 o 
   2   1   6        8.79       16.47     11.82 o 
   3   1   6      659.54      691.22     37.61 o 
   4   1   6     5319.67     5402.84     96.85 o 
   5   1   6      178.94      245.69     35.97 o 
   6   1   6     1257.22     1145.26    109.62 o 
   7   1   6      105.33       98.78     52.35 o 
   8   1   6      480.80      618.21     91.72 o 
 -10   2   6        1.63       67.52     86.23 o 
  -9   2   6      276.54      816.59    218.23 o 
  -8   2   6      105.36      137.02     72.98 o 
  -7   2   6       39.54       43.77     70.41 o 
  -6   2   6     3623.16     3700.00    172.61 o 
  -5   2   6      707.17      512.87     69.89 o 
  -4   2   6     3266.34     3332.97    188.63 o 
  -3   2   6      709.02      664.26     70.01 o 
  -2   2   6      996.05     1262.19     94.10 o 
  -1   2   6      915.22      818.92     39.08 o 
   0   2   6      514.95      547.83     24.73 o 
   1   2   6     4514.72     4311.76     89.60 o 
   2   2   6       91.69       96.32     14.39 o 
   3   2   6      300.65      306.90     23.80 o 
   4   2   6     1206.21     1282.41     59.95 o 
   5   2   6      191.88      205.22     55.32 o 
   6   2   6     1850.65     1633.96    119.91 o 
   7   2   6      160.79      109.84     56.31 o 
   8   2   6      491.82      431.70     82.32 o 
 -10   3   6      352.46      333.71    106.97 o 
  -9   3   6      355.05      389.23    100.59 o 
  -8   3   6       44.42       33.39     64.79 o 
  -7   3   6       15.67      -64.29     44.84 o 
  -6   3   6     2391.59     2422.29    250.83 o 
  -5   3   6      112.66       56.19     43.10 o 
  -4   3   6     2965.49     3031.23    128.99 o 
  -3   3   6      934.38      886.32     53.25 o 
  -2   3   6     7962.00     8319.33    216.92 o 
  -1   3   6      106.37      135.70     22.35 o 
   0   3   6     8267.00     8498.99    169.45 o 
   1   3   6       67.08       90.45     24.90 o 
   2   3   6      257.67      281.10     19.75 o 
   3   3   6        5.03      -10.72     14.98 o 
   4   3   6      251.87      250.28     43.65 o 
   5   3   6       51.86       20.27     39.84 o 
   6   3   6      715.25      626.13     71.96 o 
   7   3   6       81.47       24.00     46.46 o 
   8   3   6      146.57      -44.15     51.82 o 
  -9   4   6       87.73       76.10     79.34 o 
  -8   4   6      300.73      279.55     80.47 o 
  -7   4   6      131.41       90.01     58.33 o 
  -6   4   6      472.06      352.22     70.11 o 
  -5   4   6     2315.63     2206.23    122.78 o 
  -4   4   6      170.78      195.69     45.94 o 
  -3   4   6     4114.42     4104.32    114.93 o 
  -2   4   6    21769.45    22504.20    394.75 o 
  -1   4   6      173.49       90.49     21.10 o 
   0   4   6     9081.05     9029.74    225.35 o 
   1   4   6     7100.10     6839.12    126.91 o 
   2   4   6      330.04      314.63     31.53 o 
   3   4   6      544.96      589.98     43.60 o 
   4   4   6     3399.51     3514.07     99.47 o 
   5   4   6      257.74      255.74     39.03 o 
   6   4   6      151.49      129.98     34.93 o 
   7   4   6      187.06      196.74     67.25 o 
   8   4   6      100.05       51.99     78.01 o 
  -9   5   6       74.04      194.95     84.70 o 
  -8   5   6       17.22      -38.05    111.02 o 
  -7   5   6        7.44      -81.99     60.21 o 
  -6   5   6     1908.39     1884.60    228.83 o 
  -5   5   6      419.36      387.77    108.01 o 
  -4   5   6      852.81      790.40     59.43 o 
  -3   5   6     4974.90     4877.29    113.04 o 
  -2   5   6     3236.84     3411.00     97.38 o 
  -1   5   6        8.21       19.92     21.42 o 
   0   5   6      355.19      347.06     34.65 o 
   1   5   6     5638.21     5361.93    107.58 o 
   2   5   6      129.00      161.27     31.70 o 
   3   5   6       49.61       33.65     36.60 o 
   4   5   6     1898.60     1963.08     76.53 o 
   5   5   6       12.28      -14.01     26.68 o 
   6   5   6      141.10      122.41     36.42 o 
   7   5   6        9.08       -3.67     45.06 o 
   8   5   6      156.15      141.22     95.21 o 
  -9   6   6       92.29       92.68     74.12 o 
  -8   6   6        4.04      -53.80     61.36 o 
  -7   6   6      291.95      292.27     76.25 o 
  -6   6   6     5290.92     5368.42    166.77 o 
  -5   6   6       28.49       43.06     33.32 o 
  -4   6   6     3837.25     3986.02    123.90 o 
  -3   6   6      241.74      387.34     52.13 o 
  -2   6   6      217.69      234.76     32.74 o 
  -1   6   6     9225.71    10098.01    199.24 o 
   0   6   6      228.22      203.38     18.07 o 
   1   6   6    21135.45    21217.07    322.05 o 
   2   6   6       63.04       96.24     33.34 o 
   3   6   6      267.74      211.83     37.30 o 
   4   6   6     1745.46     1660.79     72.86 o 
   5   6   6      561.01      506.23     49.69 o 
   6   6   6      403.16      398.17     49.10 o 
   7   6   6      339.80      296.05     57.42 o 
   8   6   6       60.79       58.36     63.16 o 
  -9   7   6     3298.80     3242.85    418.26 o 
  -8   7   6        0.27       33.33     89.21 o 
  -7   7   6     3760.99     3708.48    145.23 o 
  -6   7   6      439.15      370.98     54.01 o 
  -5   7   6       83.45       36.30     30.62 o 
  -4   7   6     1797.09     1981.18     88.14 o 
  -3   7   6      566.69      539.29     48.51 o 
  -2   7   6     4413.60     4142.90    113.58 o 
  -1   7   6       51.55       62.79     27.44 o 
   0   7   6     2756.17     2529.52     62.89 o 
   1   7   6     4956.85     4781.91    127.92 o 
   2   7   6     1900.29     1799.70     80.64 o 
   3   7   6     1726.40     1768.42     77.26 o 
   4   7   6     4256.15     4122.81    113.58 o 
   5   7   6      294.31      303.92     41.78 o 
   6   7   6        5.54      -31.07     29.21 o 
   7   7   6       22.11      -25.34     42.43 o 
   8   7   6       78.10      122.93     93.41 o 
  -9   8   6      625.52      451.71    211.63 o 
  -8   8   6       10.72      -54.82     57.22 o 
  -7   8   6      476.39      370.64     63.79 o 
  -6   8   6     3730.43     3781.42    144.01 o 
  -5   8   6       12.71       52.73     35.03 o 
  -4   8   6     2594.99     2714.37     90.15 o 
  -3   8   6     1100.79     1017.48    105.17 o 
  -2   8   6      412.65      473.04     42.40 o 
  -1   8   6     5077.98     4957.95    104.84 o 
   0   8   6      851.71      862.46     38.47 o 
   1   8   6    16194.35    15166.09    297.91 o 
   2   8   6      234.70      242.67     41.24 o 
   3   8   6      842.85      857.22     98.74 o 
   4   8   6     5091.34     5208.70    132.73 o 
   5   8   6       79.62       72.85     32.73 o 
   6   8   6      728.61      674.77     72.81 o 
   7   8   6       34.81      -33.96     38.55 o 
   8   8   6       54.15      164.48     75.21 o 
  -9   9   6      429.97      368.85    149.02 o 
  -8   9   6      383.32      236.03    118.42 o 
  -7   9   6      548.02      524.10     71.28 o 
  -6   9   6      620.09      583.79    141.37 o 
  -5   9   6     2012.42     2034.82     98.87 o 
  -4   9   6      989.87     1087.72     71.08 o 
  -3   9   6     2046.54     2228.33     89.22 o 
  -2   9   6     2159.26     2036.46     64.44 o 
  -1   9   6       28.24       69.13     20.83 o 
   0   9   6      908.12      825.35     54.97 o 
   1   9   6      421.25      377.85     48.42 o 
   2   9   6      860.60      946.88     66.25 o 
   3   9   6     2693.67     2603.44     98.91 o 
   4   9   6      653.25      683.48     63.40 o 
   5   9   6      224.82      152.85     44.32 o 
   6   9   6       13.28      -15.30     43.87 o 
   7   9   6       48.10      -22.63     40.52 o 
   8   9   6       61.88       47.59     53.91 o 
  -9  10   6        1.57      -23.81     70.97 o 
  -8  10   6      196.47      354.71     90.38 o 
  -7  10   6      461.37      379.81    103.01 o 
  -6  10   6       15.01       11.63     37.47 o 
  -5  10   6     3563.97     3549.97    128.74 o 
  -4  10   6      278.55      321.68     48.56 o 
  -3  10   6     2076.97     2089.07     87.95 o 
  -2  10   6     1193.67     1161.95     64.87 o 
  -1  10   6      187.16      186.77     26.16 o 
   0  10   6     4776.66     4485.45    127.17 o 
   1  10   6     1417.74     1521.20     77.43 o 
   2  10   6     2192.43     2286.81     97.93 o 
   3  10   6     1729.42     1700.97     75.74 o 
   4  10   6     1883.19     1941.53    100.58 o 
   5  10   6     1125.19     1205.71    132.31 o 
   6  10   6       52.35       33.77     43.17 o 
   7  10   6      170.53      159.48     55.85 o 
  -8  11   6      219.83      281.74     86.49 o 
  -7  11   6     1437.55     1479.85    193.23 o 
  -6  11   6     1292.23     1185.25     87.94 o 
  -5  11   6      478.03      451.98     80.13 o 
  -4  11   6      414.89      465.50     63.61 o 
  -3  11   6     1350.22     1440.44     78.47 o 
  -2  11   6        1.90       19.90     25.87 o 
  -1  11   6      112.84       76.05     25.87 o 
   0  11   6     3703.09     3619.27    115.02 o 
   1  11   6      177.14      285.24     60.07 o 
   2  11   6       56.43       48.11     34.90 o 
   3  11   6       62.46       12.22     35.02 o 
   4  11   6      251.01      173.45     61.16 o 
   5  11   6      749.68      683.77     81.30 o 
   6  11   6       94.68       74.71     45.47 o 
   7  11   6      103.66       -9.58     56.57 o 
  -8  12   6      235.59       86.29    111.02 o 
  -7  12   6       49.08      105.52     99.41 o 
  -6  12   6     1935.81     1976.31    140.27 o 
  -5  12   6     1760.96     1805.84    110.51 o 
  -4  12   6      451.46      464.41     70.14 o 
  -3  12   6      824.43      798.02     65.21 o 
  -2  12   6        2.22      -16.84     27.92 o 
  -1  12   6      183.40      208.71     70.41 o 
   0  12   6      197.96      197.15     38.68 o 
   1  12   6     5341.47     5414.79    154.70 o 
   2  12   6      832.87      827.82     70.04 o 
   3  12   6      916.41      968.89     81.76 o 
   4  12   6     1125.75      982.33    134.13 o 
   5  12   6      309.83      177.91     64.19 o 
   6  12   6       39.97       20.06     44.94 o 
   7  12   6       28.81       34.42     50.23 o 
  -8  13   6      429.61      309.44     90.50 o 
  -7  13   6      359.39      291.07     81.59 o 
  -6  13   6      141.45      270.32     73.62 o 
  -5  13   6     3687.06     3437.86    118.12 o 
  -4  13   6     1687.67     1570.21     90.06 o 
  -3  13   6      905.98      951.82     71.17 o 
  -2  13   6     1529.62     1562.16    206.33 o 
  -1  13   6       65.63       69.72     44.43 o 
   0  13   6      436.74      501.99     77.81 o 
   1  13   6       44.78       23.18     31.66 o 
   2  13   6     2403.15     2503.91    109.80 o 
   3  13   6       74.06       70.02     42.15 o 
   4  13   6     1033.10     1023.40     86.51 o 
   5  13   6      543.61      580.89     74.11 o 
   6  13   6        2.44        4.44     45.66 o 
   7  13   6       41.62       36.72     61.12 o 
  -7  14   6      598.94      570.08    151.82 o 
  -6  14   6      361.61      375.61     81.62 o 
  -5  14   6     6128.27     6005.88    186.14 o 
  -4  14   6      270.59      170.06     57.61 o 
  -3  14   6     4998.21     5186.33    136.11 o 
  -2  14   6     5098.27     5064.92    195.61 o 
  -1  14   6      695.03      802.46     89.10 o 
   0  14   6     6129.72     6284.83    225.23 o 
   1  14   6      242.81      300.59     65.76 o 
   2  14   6     3872.78     3780.80    136.20 o 
   3  14   6      845.03      759.37     80.79 o 
   4  14   6      859.44      805.78     82.36 o 
   5  14   6     1777.45     1636.16    111.84 o 
   6  14   6        1.30       39.16     51.90 o 
  -7  15   6       30.83       16.92     65.01 o 
  -6  15   6     1672.17     2094.76    154.94 o 
  -5  15   6      953.48      990.64    106.86 o 
  -4  15   6      315.45      215.41     43.33 o 
  -3  15   6     9029.68     9211.01    198.92 o 
  -2  15   6      434.35      430.28     82.75 o 
  -1  15   6      769.90      764.91     91.74 o 
   0  15   6      160.88       72.02     74.01 o 
   1  15   6     3524.04     3697.38    174.68 o 
   2  15   6      381.90      570.18     66.47 o 
   3  15   6     1175.32      988.11     85.61 o 
   4  15   6     1069.70     1041.95     92.73 o 
   5  15   6      222.15      251.09     60.42 o 
   6  15   6        3.55       55.90     51.76 o 
  -7  16   6       49.30      -41.93     61.94 o 
  -6  16   6      196.64      160.44     83.41 o 
  -5  16   6     1754.32     1978.05    146.86 o 
  -4  16   6     1295.29     1385.13     80.89 o 
  -3  16   6      496.33      533.08     72.47 o 
  -2  16   6      718.16      858.01     81.31 o 
  -1  16   6     1543.06     1628.76    134.22 o 
   0  16   6      391.96      403.40     79.21 o 
   1  16   6       22.33      107.39     58.92 o 
   2  16   6       92.88      110.08     59.94 o 
   3  16   6       39.25      -13.66     39.23 o 
   4  16   6       99.32      133.11     56.64 o 
   5  16   6      219.94      228.34     63.93 o 
  -6  17   6        1.81      -43.98     64.02 o 
  -5  17   6      267.10      285.96     74.79 o 
  -4  17   6      920.19     1013.23     85.96 o 
  -3  17   6      187.33      146.95     56.26 o 
  -2  17   6     2108.12     2066.91    219.83 o 
  -1  17   6      275.30      298.15     71.20 o 
   0  17   6      229.53      215.82     67.32 o 
   1  17   6      218.51      174.20     66.05 o 
   2  17   6       26.26       -7.75     49.75 o 
   3  17   6      182.25      240.62    116.22 o 
   4  17   6       47.01       68.53     56.27 o 
   5  17   6       44.93      100.40     55.44 o 
  -6  18   6      113.04      185.90    115.62 o 
  -5  18   6       71.43       28.58     64.08 o 
  -4  18   6      715.61      838.56    271.24 o 
  -3  18   6     1285.69     1363.28     97.94 o 
  -2  18   6     1795.23     1827.37    137.44 o 
  -1  18   6     3298.63     3047.77    169.33 o 
   0  18   6      231.00      333.04     79.35 o 
   1  18   6      199.93      214.81    116.82 o 
   2  18   6      535.25      455.12     92.93 o 
   3  18   6       53.92       84.53     92.81 o 
   4  18   6      909.39      986.12    129.10 o 
  -5  19   6       45.02      -46.47     56.70 o 
  -4  19   6      323.08      247.99    149.02 o 
  -3  19   6     1008.90     1225.09    124.96 o 
  -2  19   6       12.05       -5.02     79.21 o 
  -1  19   6       15.26       15.09     57.07 o 
   0  19   6      112.02       63.81     65.41 o 
   1  19   6      246.97      317.59    145.02 o 
   2  19   6        8.58       27.43     61.80 o 
   3  19   6        0.48      -29.24     65.07 o 
   4  19   6      359.07      293.24    106.81 o 
  -4  20   6       26.45       29.62     64.63 o 
  -3  20   6       16.76      118.02     92.81 o 
  -2  20   6      620.19      612.26    103.52 o 
  -1  20   6      161.29      106.07     64.88 o 
   0  20   6        3.06      -16.22     55.75 o 
   1  20   6       86.92       28.50     64.77 o 
   2  20   6      176.90      343.80     88.01 o 
   3  20   6       88.48       95.72     80.50 o 
  -3  21   6      231.75      114.42    115.22 o 
  -2  21   6     1486.40     1494.88    141.58 o 
  -1  21   6        0.40      -13.42     57.36 o 
   0  21   6      961.09      777.53    142.22 o 
   1  21   6      585.70      577.29    312.24 o 
   2  21   6       10.33      -17.97     58.87 o 
  -1  22   6      810.66      845.12    123.85 o 
   0  22   6       25.45       -9.75     69.66 o 
  -9   1   7       33.73       80.72     79.88 o 
  -8   1   7       11.12       89.88     66.17 o 
  -7   1   7       27.10       61.28     58.39 o 
  -6   1   7     1101.67     1102.48    144.62 o 
  -5   1   7      278.78      292.46     69.61 o 
  -4   1   7     2073.51     2118.77    155.22 o 
  -3   1   7    12457.47    11656.36    288.82 o 
  -2   1   7      388.04      501.14     39.86 o 
  -1   1   7     1692.24     1661.29     50.50 o 
   0   1   7     1307.77     1442.78     53.23 o 
   1   1   7       36.63       11.34     15.38 o 
   2   1   7      298.35      325.21     26.42 o 
   3   1   7      160.09      180.16     27.74 o 
   4   1   7      400.90      429.06     49.22 o 
   5   1   7      146.54      130.80     64.21 o 
   6   1   7       28.12        7.16     43.03 o 
   7   1   7       82.99       56.65     55.30 o 
   8   1   7     1637.31     1538.31    215.63 o 
  -9   2   7        2.23        4.95     74.32 o 
  -8   2   7      437.59      593.50    103.38 o 
  -7   2   7      303.85      242.51     71.92 o 
  -6   2   7       49.76      -58.12     43.60 o 
  -5   2   7     3311.41     3456.64    155.02 o 
  -4   2   7      810.53      730.11     70.54 o 
  -3   2   7    11459.49    10695.10    270.71 o 
  -2   2   7     3985.71     3481.79    203.56 o 
  -1   2   7      294.00      301.90     33.35 o 
   0   2   7    14718.34    13971.26    215.46 o 
   1   2   7     1947.93     1848.73     69.67 o 
   2   2   7      160.17      178.36     24.22 o 
   3   2   7     1814.20     1788.57     71.68 o 
   4   2   7     1482.10     1476.46     66.04 o 
   5   2   7     1194.51     1286.31    191.43 o 
   6   2   7       36.92        8.06     43.87 o 
   7   2   7      775.53      710.20     95.58 o 
   8   2   7      105.88       83.61     61.81 o 
  -9   3   7      101.08      244.84     84.41 o 
  -8   3   7     1596.54     1640.45    220.43 o 
  -7   3   7      172.47      231.67    109.42 o 
  -6   3   7     5049.05     5076.29    477.87 o 
  -5   3   7     1491.45     1534.55    108.60 o 
  -4   3   7      904.84     1003.53     81.17 o 
  -3   3   7    12603.04    11392.30    235.61 o 
  -2   3   7     2551.19     2646.07     94.65 o 
  -1   3   7       21.95       -8.81     16.69 o 
   0   3   7       72.90       50.80     19.35 o 
   1   3   7     4732.98     4628.41    112.48 o 
   2   3   7       71.11       80.70     21.13 o 
   3   3   7     2138.84     2091.69    136.45 o 
   4   3   7     1968.63     1994.84     77.17 o 
   5   3   7        2.05        2.02     26.00 o 
   6   3   7      379.47      274.07    147.62 o 
   7   3   7      362.14      394.99    158.22 o 
   8   3   7      421.35      309.70     78.90 o 
  -9   4   7      121.71      -71.16     72.24 o 
  -8   4   7      489.20      511.20     97.14 o 
  -7   4   7     1052.03      914.22    110.61 o 
  -6   4   7     3566.89     3730.42    328.65 o 
  -5   4   7      782.02      745.48     89.21 o 
  -4   4   7     8457.78     8229.13    269.40 o 
  -3   4   7      828.37      801.83     53.91 o 
  -2   4   7     1492.41     1570.48     65.42 o 
  -1   4   7     1636.02     1452.84     56.26 o 
   0   4   7     9495.14     9728.09    195.77 o 
   1   4   7     3241.04     3029.84     76.89 o 
   2   4   7      646.56      698.92     39.46 o 
   3   4   7       36.01       32.33     25.20 o 
   4   4   7     1666.77     1707.87     73.10 o 
   5   4   7      154.05      135.87     33.97 o 
   6   4   7      142.48       23.72     57.21 o 
   7   4   7        2.01       61.77     54.03 o 
   8   4   7      248.04      102.77     63.90 o 
  -9   5   7     3657.41     3782.61    229.23 o 
  -8   5   7        9.22      -22.15     58.24 o 
  -7   5   7    11682.42    11869.47    372.63 o 
  -6   5   7     1096.92     1178.99    110.32 o 
  -5   5   7        4.14       28.05     32.10 o 
  -4   5   7     6717.28     6936.34    227.95 o 
  -3   5   7     1641.27     1545.59     63.44 o 
  -2   5   7     2042.80     1843.20    154.21 o 
  -1   5   7      243.05      312.22     30.34 o 
   0   5   7     4992.02     5094.62    158.27 o 
   1   5   7     1009.74     1039.64     46.08 o 
   2   5   7      402.28      467.03     45.88 o 
   3   5   7     2269.11     2421.65     82.01 o 
   4   5   7      965.53     1083.97     92.86 o 
   5   5   7      508.69      462.20     49.32 o 
   6   5   7       65.23       60.53     38.57 o 
   7   5   7      246.30       86.82     58.31 o 
   8   5   7        4.90      -31.60     62.81 o 
  -9   6   7     1393.39     1327.25    152.18 o 
  -8   6   7       20.83      104.65     52.77 o 
  -7   6   7        0.06       18.38     41.68 o 
  -6   6   7     4739.91     4870.48    161.36 o 
  -5   6   7       52.25       13.93     32.08 o 
  -4   6   7     1000.09      999.04     67.67 o 
  -3   6   7     2341.27     2258.71     87.87 o 
  -2   6   7     1707.22     1588.64     68.14 o 
  -1   6   7     4464.81     4883.86    117.62 o 
   0   6   7      109.92       91.77     34.19 o 
   1   6   7    19011.17    18672.26    293.55 o 
   2   6   7       93.58      106.42     33.94 o 
   3   6   7     1809.84     1881.88     74.42 o 
   4   6   7     2629.34     2939.17     96.58 o 
   5   6   7      103.71       59.69     31.68 o 
   6   6   7      497.06      599.14     58.31 o 
   7   6   7      235.22      299.24    104.41 o 
   8   6   7        5.33      -22.80     78.81 o 
  -9   7   7       14.90      -47.18     66.32 o 
  -8   7   7       38.18        9.36     58.12 o 
  -7   7   7      102.06       81.94     71.93 o 
  -6   7   7        7.43      -37.56     32.95 o 
  -5   7   7      172.95      151.59     41.68 o 
  -4   7   7     2535.10     2527.11    100.69 o 
  -3   7   7      226.70      303.28     42.48 o 
  -2   7   7       99.42      111.01     30.69 o 
  -1   7   7      472.92      524.39     58.12 o 
   0   7   7      346.34      439.69     44.02 o 
   1   7   7      746.30      762.05     68.16 o 
   2   7   7        2.00        6.71     32.55 o 
   3   7   7      916.63      847.75     65.54 o 
   4   7   7        1.04       11.25     28.89 o 
   5   7   7      123.49       94.21     35.21 o 
   6   7   7      204.49      190.00     42.16 o 
   7   7   7      169.58      114.42     83.21 o 
   8   7   7       85.57      -45.21     92.41 o 
  -9   8   7        1.11       26.71     77.63 o 
  -8   8   7       15.09       19.84     50.45 o 
  -7   8   7      197.08       95.71     47.86 o 
  -6   8   7      504.24      466.13     62.40 o 
  -5   8   7     1218.59     1312.67     96.16 o 
  -4   8   7     2308.58     2294.35     85.50 o 
  -3   8   7     2715.21     2955.98    103.94 o 
  -2   8   7       29.82       10.77     24.30 o 
  -1   8   7       44.83        4.31     23.85 o 
   0   8   7     1076.59      936.52     58.77 o 
   1   8   7      909.81      965.86     69.09 o 
   2   8   7      184.91      188.43     40.27 o 
   3   8   7      878.52      908.20     80.49 o 
   4   8   7      579.84      653.05     54.81 o 
   5   8   7      115.50      161.68     42.79 o 
   6   8   7       29.18       42.20     50.21 o 
   7   8   7        7.67      -26.52     44.72 o 
  -9   9   7     1868.09     1841.94    478.27 o 
  -8   9   7       67.89      -62.42     62.17 o 
  -7   9   7     5076.18     5295.07    182.87 o 
  -6   9   7      954.02     1163.30    126.08 o 
  -5   9   7       49.51       62.00     58.55 o 
  -4   9   7     1496.36     1809.73     90.70 o 
  -3   9   7      118.48      109.86     35.38 o 
  -2   9   7     1289.81     1155.30     64.34 o 
  -1   9   7      108.63      129.44     32.14 o 
   0   9   7     4517.70     4596.00    187.13 o 
   1   9   7     1279.31     1213.64     71.09 o 
   2   9   7      376.80      449.00     54.94 o 
   3   9   7     1582.05     1740.52     87.60 o 
   4   9   7      267.33      405.90     47.96 o 
   5   9   7      329.42      417.04     61.41 o 
   6   9   7        0.23       25.87     38.52 o 
   7   9   7      166.52       97.09     51.66 o 
  -8  10   7      147.90      138.83    104.61 o 
  -7  10   7       15.51       29.38     46.20 o 
  -6  10   7     1713.18     1795.90    105.61 o 
  -5  10   7        1.88        0.02     33.12 o 
  -4  10   7      645.73      933.06    111.20 o 
  -3  10   7       21.71       38.06     32.63 o 
  -2  10   7        3.77       22.95     34.35 o 
  -1  10   7      264.49      273.48     40.24 o 
   0  10   7      196.93      247.21     46.21 o 
   1  10   7     8344.85     8367.22    201.92 o 
   2  10   7       82.44      139.48     41.15 o 
   3  10   7     2979.27     3064.62    100.50 o 
   4  10   7     1596.61     1539.77     95.46 o 
   5  10   7      160.38      194.60     51.57 o 
   6  10   7      513.92      508.89     72.47 o 
   7  10   7        0.03       38.31     49.47 o 
  -8  11   7      370.73      437.21    101.41 o 
  -7  11   7     2688.14     2640.67    173.24 o 
  -6  11   7      237.68      235.38     57.43 o 
  -5  11   7       99.43      209.28     48.72 o 
  -4  11   7      551.29      507.29     59.97 o 
  -3  11   7     2707.08     2680.39    103.50 o 
  -2  11   7     1070.44     1112.26     92.35 o 
  -1  11   7      232.60      238.55     40.04 o 
   0  11   7       87.04       45.16     30.42 o 
   1  11   7     1190.75     1199.69     75.53 o 
   2  11   7      403.87      444.05     56.33 o 
   3  11   7     3646.03     3510.07    159.64 o 
   4  11   7     1305.78     1213.76     89.33 o 
   5  11   7       91.20       77.39     44.98 o 
   6  11   7      226.46       59.11     48.39 o 
   7  11   7      188.29      140.48     60.17 o 
  -8  12   7       37.58       16.16     75.71 o 
  -7  12   7      565.99      565.29     99.85 o 
  -6  12   7      339.64      262.86     57.05 o 
  -5  12   7     1812.28     1879.71    110.26 o 
  -4  12   7     1693.29     1642.38     91.85 o 
  -3  12   7      158.55      153.71     39.43 o 
  -2  12   7      227.90      162.37     53.07 o 
  -1  12   7      124.26      200.83     78.01 o 
   0  12   7     6131.17     5961.83    164.03 o 
   1  12   7       16.54       27.01     32.83 o 
   2  12   7     2293.39     2335.67    107.97 o 
   3  12   7      615.03      778.00    133.59 o 
   4  12   7       92.47       76.02     46.97 o 
   5  12   7     1293.11     1407.44    102.58 o 
   6  12   7       17.44       43.45     47.84 o 
  -8  13   7     1147.37     1054.30    137.18 o 
  -7  13   7      260.85      236.95     79.98 o 
  -6  13   7     2894.31     2782.08    159.19 o 
  -5  13   7      448.94      427.63     56.18 o 
  -4  13   7     1594.09     1443.45     90.04 o 
  -3  13   7     1090.03     1245.76    104.24 o 
  -2  13   7      324.49      330.64     62.23 o 
  -1  13   7      169.09      100.12    147.42 o 
   0  13   7      405.89      452.39    174.02 o 
   1  13   7      492.94      468.98     56.24 o 
   2  13   7      478.37      520.14     62.77 o 
   3  13   7       42.96       68.67     42.96 o 
   4  13   7      216.27      205.73     80.69 o 
   5  13   7      735.27      727.92    119.81 o 
   6  13   7       73.85       23.00     49.29 o 
  -7  14   7       58.08      -19.79     63.46 o 
  -6  14   7       89.86       69.10     66.61 o 
  -5  14   7     1527.74     1471.30     98.37 o 
  -4  14   7        7.82       49.60     40.03 o 
  -3  14   7      804.32      819.14     94.06 o 
  -2  14   7     1073.35     1140.07    114.42 o 
  -1  14   7     1648.57     1657.58    120.79 o 
   0  14   7      590.98      566.02     81.75 o 
   1  14   7      209.36      197.57     94.01 o 
   2  14   7       87.06      133.75     44.74 o 
   3  14   7       24.72       12.15     41.68 o 
   4  14   7       82.69      113.78     47.28 o 
   5  14   7        3.68      -44.32     41.13 o 
   6  14   7        3.35       24.70     49.56 o 
  -7  15   7        0.81       36.00     72.75 o 
  -6  15   7       31.59        7.12     58.22 o 
  -5  15   7      383.75      483.07     71.68 o 
  -4  15   7      772.58      778.18     99.15 o 
  -3  15   7      638.67      678.74    109.02 o 
  -2  15   7      289.41      335.91     71.23 o 
  -1  15   7       68.26       46.55     49.22 o 
   0  15   7       32.54       37.52    106.41 o 
   1  15   7      162.35      203.22     64.03 o 
   2  15   7      165.71      173.34    159.62 o 
   3  15   7      165.02      186.14     52.12 o 
   4  15   7      380.49      412.59     66.69 o 
   5  15   7      361.52      409.26     73.59 o 
  -6  16   7        7.54      -21.05     60.62 o 
  -5  16   7      688.04      393.65    120.82 o 
  -4  16   7       76.61       78.01     56.50 o 
  -3  16   7      952.96     1084.63    112.55 o 
  -2  16   7     3388.02     3556.23    238.03 o 
  -1  16   7     1453.40     1590.58    125.60 o 
   0  16   7     2242.90     2574.67    155.62 o 
   1  16   7      559.21      675.81     96.16 o 
   2  16   7      111.90       84.08     62.94 o 
   3  16   7       95.47      169.57     56.10 o 
   4  16   7      113.59      110.20     53.44 o 
   5  16   7      204.19      266.49     69.21 o 
  -6  17   7      324.99      574.48    166.82 o 
  -5  17   7      413.50      402.06    123.22 o 
  -4  17   7      982.97     1173.88    118.23 o 
  -3  17   7     3505.08     3385.44    175.67 o 
  -2  17   7      477.80      623.06     93.35 o 
  -1  17   7     2174.55     2138.85    149.62 o 
   0  17   7       57.60      185.89     65.51 o 
   1  17   7      621.85      755.17    105.74 o 
   2  17   7       42.60       49.82     63.78 o 
   3  17   7      165.46      147.55     71.40 o 
   4  17   7       18.25       68.25     69.45 o 
  -5  18   7      303.80      460.86    129.62 o 
  -4  18   7     1975.27     2150.30    226.03 o 
  -3  18   7      239.51      315.10     78.77 o 
  -2  18   7      216.18      140.33     63.70 o 
  -1  18   7     1188.83     1303.71    127.29 o 
   0  18   7      696.54      880.70    113.63 o 
   1  18   7      366.10      472.70     91.23 o 
   2  18   7       67.78       17.18     61.57 o 
   3  18   7        1.30      -56.53     58.69 o 
   4  18   7      104.14      121.39     76.23 o 
  -4  19   7      964.02      899.72    164.42 o 
  -3  19   7       48.64       12.61     58.82 o 
  -2  19   7     2764.75     2984.53    179.28 o 
  -1  19   7      122.22      170.20     73.79 o 
   0  19   7      594.99      480.50    130.82 o 
   1  19   7      396.21      514.95     98.30 o 
   2  19   7       83.02      -76.26     64.01 o 
   3  19   7      209.84      190.80     85.57 o 
  -4  20   7      422.49      354.45    135.22 o 
  -3  20   7      515.42      299.00     84.55 o 
  -2  20   7      605.57      557.35    100.42 o 
  -1  20   7     1854.64     1793.17    155.43 o 
   0  20   7       33.26      -66.06     56.97 o 
   1  20   7     1675.69     1832.88    179.22 o 
   2  20   7       12.14       26.50     69.54 o 
  -2  21   7      386.68      372.64    106.01 o 
  -1  21   7       11.69      -20.46     63.22 o 
   0  21   7      376.53      417.89     96.06 o 
   1  21   7      101.73       83.89    106.41 o 
  -9   0   8       64.39      -55.21     92.01 o 
  -8   0   8       14.79       54.81    106.81 o 
  -7   0   8     6845.54     6623.72    370.45 o 
  -5   0   8     5096.19     4960.29    265.64 o 
  -4   0   8     1098.16     1115.35    119.62 o 
  -3   0   8     8949.91     9506.51    354.45 o 
  -2   0   8       17.31      -13.86     22.99 o 
  -1   0   8        1.61       25.01     23.74 o 
   0   0   8    51185.63    52219.00   1022.13 o 
   1   0   8        9.36      -23.60     30.00 o 
   2   0   8     3663.46     3644.71    315.44 o 
   3   0   8     1509.67     1563.53     93.78 o 
   4   0   8        9.01       60.41     56.41 o 
   5   0   8      280.32      328.85     89.21 o 
   6   0   8        0.67       15.20     70.41 o 
   7   0   8      879.62     1158.96    170.02 o 
   8   0   8       14.27      -56.01     70.01 o 
  -9   1   8        3.32      -94.63     67.75 o 
  -8   1   8      310.82      299.65    112.22 o 
  -7   1   8        9.27      -54.30     51.71 o 
  -6   1   8      368.56      220.74     65.05 o 
  -5   1   8      996.98     1033.77     93.17 o 
  -4   1   8        4.63       27.47     36.03 o 
  -3   1   8    12544.69    12254.20    304.09 o 
  -2   1   8       68.33       73.68     28.84 o 
  -1   1   8     9993.37     9959.71    191.36 o 
   0   1   8       24.22       31.46     14.98 o 
   1   1   8        1.78       -6.69     22.28 o 
   2   1   8      433.05      431.78     48.79 o 
   3   1   8     2002.07     2033.75     73.48 o 
   4   1   8        6.57      -34.74     30.24 o 
   5   1   8        3.29      -19.32     63.81 o 
   6   1   8      416.40      461.88     77.07 o 
   7   1   8       86.66       64.92     56.08 o 
   8   1   8        2.22        4.70     55.88 o 
  -9   2   8       62.43        6.26     76.50 o 
  -8   2   8        1.72      -17.23     66.22 o 
  -7   2   8        1.23        8.33     57.56 o 
  -6   2   8      195.59      216.81     82.01 o 
  -5   2   8      517.08      396.86     68.63 o 
  -4   2   8     2332.37     2162.21    117.22 o 
  -3   2   8      229.94      198.94     34.51 o 
  -2   2   8      140.56      176.72     31.61 o 
  -1   2   8     1808.81     1832.88     75.53 o 
   0   2   8     1146.18     1098.55     52.92 o 
   1   2   8     3018.76     3023.73     87.74 o 
   2   2   8      182.95      225.62     28.88 o 
   3   2   8      323.09      300.33     44.41 o 
   4   2   8       41.60        4.77     30.08 o 
   5   2   8      129.72      169.97     54.17 o 
   6   2   8      405.69      337.95    152.82 o 
   7   2   8       32.84      -18.68     87.81 o 
   8   2   8      132.85       75.68     86.01 o 
  -9   3   8      279.40      313.96    100.09 o 
  -8   3   8      322.93      190.91     96.01 o 
  -7   3   8     1424.38     1348.31    128.56 o 
  -6   3   8      143.75      168.80     62.86 o 
  -5   3   8      352.17      274.47     61.16 o 
  -4   3   8     4742.51     4850.09    232.86 o 
  -3   3   8       51.95       24.21     27.87 o 
  -2   3   8     1682.69     1616.32    145.52 o 
  -1   3   8      376.62      397.12     43.97 o 
   0   3   8     5559.44     6050.66    176.19 o 
   1   3   8      249.64      227.30     28.20 o 
   2   3   8     2347.78     2302.97     71.61 o 
   3   3   8      493.51      541.08     46.14 o 
   4   3   8       24.17       -1.89     29.66 o 
   5   3   8       67.56       75.23     45.73 o 
   6   3   8       40.08        6.28     47.81 o 
   7   3   8       60.83       -2.97     55.81 o 
   8   3   8      191.66       53.45     66.61 o 
  -9   4   8       18.27      -24.67     67.59 o 
  -8   4   8       95.15      134.00     77.21 o 
  -7   4   8      754.24      925.97    183.63 o 
  -6   4   8       98.73       77.70     99.21 o 
  -5   4   8     2064.46     1833.43    201.69 o 
  -4   4   8        6.82        2.98     51.15 o 
  -3   4   8     4829.07     4642.49    130.60 o 
  -2   4   8      381.93      408.61     40.62 o 
  -1   4   8     1574.69     1538.29     84.47 o 
   0   4   8     9849.21    10301.14    287.29 o 
   1   4   8     1819.44     1720.10     62.77 o 
   2   4   8      530.42      544.30     62.37 o 
   3   4   8     3309.89     3302.07     98.21 o 
   4   4   8      195.57      219.87     43.77 o 
   5   4   8      149.58      276.78     48.20 o 
   6   4   8      348.09      436.06     78.05 o 
   7   4   8       77.07       73.81     59.69 o 
  -9   5   8       51.36       39.73     83.91 o 
  -8   5   8      265.83      271.66     90.11 o 
  -7   5   8       76.32      -25.06     58.90 o 
  -6   5   8      166.97      202.13     49.96 o 
  -5   5   8      319.82      260.19     50.10 o 
  -4   5   8      568.62      598.33     58.58 o 
  -3   5   8     1907.67     1976.55     92.91 o 
  -2   5   8       12.72       13.34     23.70 o 
  -1   5   8     3448.25     3479.10    132.95 o 
   0   5   8        4.85        0.59     22.33 o 
   1   5   8     2992.14     2985.87    168.32 o 
   2   5   8        1.94       -8.09     26.73 o 
   3   5   8     2346.01     2565.83     89.28 o 
   4   5   8        8.26      -18.44     40.24 o 
   5   5   8        0.73      -14.42     33.54 o 
   6   5   8      200.27       89.89     53.69 o 
   7   5   8       73.31        0.83     52.09 o 
  -9   6   8        2.25      -44.51     53.79 o 
  -8   6   8      465.60      459.69    103.07 o 
  -7   6   8      353.35      315.46     65.32 o 
  -6   6   8      818.73      844.58     79.69 o 
  -5   6   8       23.68        8.76     34.95 o 
  -4   6   8     9281.38     9422.49    224.00 o 
  -3   6   8     2417.11     2350.99     93.33 o 
  -2   6   8      107.76      173.59     32.84 o 
  -1   6   8     1565.64     1628.49     92.38 o 
   0   6   8      303.34      324.38     41.27 o 
   1   6   8     4122.67     4094.32    122.34 o 
   2   6   8       13.44       44.89     29.39 o 
   3   6   8     1316.02     1461.47    104.42 o 
   4   6   8     1684.58     1756.63     90.95 o 
   5   6   8       59.09       38.59     56.82 o 
   6   6   8      868.79      763.59     75.23 o 
   7   6   8       54.08      -85.61     61.21 o 
  -9   7   8      925.62      891.00    137.62 o 
  -8   7   8        0.11       20.61     49.69 o 
  -7   7   8     8062.42     8638.95    246.69 o 
  -6   7   8      348.19      388.82     58.85 o 
  -5   7   8      296.26      412.33     55.58 o 
  -4   7   8     5951.69     5868.49    182.91 o 
  -3   7   8      837.97      916.41     62.99 o 
  -2   7   8     2063.82     2295.83    218.63 o 
  -1   7   8       51.10       96.37     37.39 o 
   0   7   8      155.64       97.09     39.63 o 
   1   7   8     2047.04     1942.90    108.67 o 
   2   7   8       29.82       20.76     30.34 o 
   3   7   8     4326.71     4344.73    132.00 o 
   4   7   8     1037.20     1182.33     70.07 o 
   5   7   8       12.58       42.10     39.44 o 
   6   7   8       79.19      169.98     49.64 o 
   7   7   8      459.67      197.63    101.61 o 
  -9   8   8      243.70      102.98    103.01 o 
  -8   8   8        4.63       12.94     51.32 o 
  -7   8   8      130.87      157.34     53.91 o 
  -6   8   8     1954.63     1976.21    109.44 o 
  -5   8   8     1128.61     1055.90    101.87 o 
  -4   8   8     3879.58     3897.77    132.33 o 
  -3   8   8     1515.14     1499.81     78.93 o 
  -2   8   8      280.85      189.09     75.01 o 
  -1   8   8     4089.93     4113.06    123.93 o 
   0   8   8      389.97      379.02     45.58 o 
   1   8   8     3834.76     3688.39    123.27 o 
   2   8   8       68.49       77.04     34.25 o 
   3   8   8      949.72      953.01     67.94 o 
   4   8   8     2080.21     2333.54     93.83 o 
   5   8   8      157.08      156.02     41.25 o 
   6   8   8     2066.77     2281.24    149.41 o 
   7   8   8        0.04       -4.80     75.21 o 
  -8   9   8      333.65      223.72     65.24 o 
  -7   9   8     1359.95     1503.48    108.30 o 
  -6   9   8      561.20      595.31    101.47 o 
  -5   9   8       48.85       26.08     38.45 o 
  -4   9   8      627.36      643.70     63.59 o 
  -3   9   8     6746.30     6330.70    250.23 o 
  -2   9   8     1255.40     1452.98    101.54 o 
  -1   9   8       53.74       87.88     31.37 o 
   0   9   8      471.48      430.36     49.68 o 
   1   9   8      237.57      270.59     43.24 o 
   2   9   8       55.76        1.02     32.77 o 
   3   9   8      976.00      945.96     64.11 o 
   4   9   8      269.52      322.16     81.76 o 
   5   9   8       17.43       40.45     39.70 o 
   6   9   8        9.98       -5.83     42.11 o 
   7   9   8        5.67      109.33     66.33 o 
  -8  10   8        7.08       -2.11     64.59 o 
  -7  10   8      457.55      491.79     75.22 o 
  -6  10   8       31.14       69.11     47.49 o 
  -5  10   8     1066.85     1191.69     87.50 o 
  -4  10   8       19.66       39.17     34.97 o 
  -3  10   8     3628.67     3877.64    356.85 o 
  -2  10   8        6.29       18.81     37.76 o 
  -1  10   8       57.65       19.97     27.89 o 
   0  10   8     4057.72     3973.00    173.23 o 
   1  10   8      296.48      326.68     48.75 o 
   2  10   8      410.20      404.21     55.11 o 
   3  10   8     1387.59     1412.56     94.05 o 
   4  10   8      176.30      212.46     52.98 o 
   5  10   8      910.91      836.98     87.14 o 
   6  10   8      152.40      164.63     58.13 o 
   7  10   8      434.22      506.35    117.02 o 
  -8  11   8      878.42      652.33    114.77 o 
  -7  11   8     2094.53     2144.32    128.72 o 
  -6  11   8     1164.53     1247.00     96.89 o 
  -5  11   8     1273.64     1246.99     91.06 o 
  -4  11   8     1909.43     1740.53    123.03 o 
  -3  11   8      214.62      274.75     76.01 o 
  -2  11   8        6.32       -7.43     39.93 o 
  -1  11   8     1200.30     1339.92    250.23 o 
   0  11   8       12.40      -11.90     29.34 o 
   1  11   8       75.90       96.98     37.62 o 
   2  11   8      823.55      842.23     74.17 o 
   3  11   8      419.66      494.67     53.82 o 
   4  11   8        3.73      -22.90     38.45 o 
   5  11   8        0.86      -36.43     39.50 o 
   6  11   8      130.53      114.40     56.39 o 
  -8  12   8      388.40      288.73     95.45 o 
  -7  12   8       14.51       70.75     89.21 o 
  -6  12   8     1259.11     1249.57     99.05 o 
  -5  12   8       67.83       27.91     42.88 o 
  -4  12   8     1434.99     1369.64    115.27 o 
  -3  12   8     6033.29     5817.61    215.43 o 
  -2  12   8       10.69      -46.42     39.02 o 
  -1  12   8      640.86      559.58     79.21 o 
   0  12   8       82.52       63.90     34.27 o 
   1  12   8      420.89      427.18     61.69 o 
   2  12   8        0.81       13.61     37.21 o 
   3  12   8     1994.43     2109.71    199.85 o 
   4  12   8      830.10      822.46    129.45 o 
   5  12   8       26.93       22.70     45.63 o 
   6  12   8      306.31      320.56     67.99 o 
  -7  13   8      258.06      263.91     83.15 o 
  -6  13   8      181.65      134.95     63.15 o 
  -5  13   8      262.71      204.48     59.35 o 
  -4  13   8       98.38       74.82    112.42 o 
  -3  13   8     6590.11     6042.17    224.59 o 
  -2  13   8     1501.93     1428.68    133.02 o 
  -1  13   8      484.45      356.40     67.76 o 
   0  13   8      145.44       60.56     49.33 o 
   1  13   8      305.68      394.41     56.21 o 
   2  13   8       21.79       23.73     42.37 o 
   3  13   8      440.75      445.13     72.67 o 
   4  13   8      539.65      457.29     69.87 o 
   5  13   8       90.18       82.87     54.20 o 
   6  13   8      121.28       86.72     57.78 o 
  -7  14   8      549.43      514.34    213.83 o 
  -6  14   8       16.94       77.16     64.61 o 
  -5  14   8     2361.47     2175.38    128.01 o 
  -4  14   8      393.71      257.21     71.08 o 
  -3  14   8     1314.34     1446.40    117.63 o 
  -2  14   8     1958.38     1889.28    129.30 o 
  -1  14   8      404.95      399.86     74.64 o 
   0  14   8     5761.59     5890.58    226.15 o 
   1  14   8      397.64      255.72     64.92 o 
   2  14   8     1542.69     1490.79     98.28 o 
   3  14   8      832.46      877.12     85.07 o 
   4  14   8      214.23      275.07     78.02 o 
   5  14   8      829.85      800.64     91.96 o 
  -6  15   8      148.00       11.20     89.21 o 
  -5  15   8      343.64      287.51     80.00 o 
  -4  15   8      294.71      391.13     76.44 o 
  -3  15   8     3526.01     3532.91    247.03 o 
  -2  15   8      321.79      331.34     75.12 o 
  -1  15   8     6803.16     6466.01    242.38 o 
   0  15   8      374.11      353.29    110.02 o 
   1  15   8      455.87      385.07     81.17 o 
   2  15   8      717.71      729.59    101.82 o 
   3  15   8      882.76      912.86     88.56 o 
   4  15   8       64.02       43.31     51.13 o 
   5  15   8      151.82       30.61     53.09 o 
  -6  16   8       49.42      112.02    110.02 o 
  -5  16   8      509.47      672.01    103.59 o 
  -4  16   8      512.17      665.37    100.21 o 
  -3  16   8      400.28      233.60     89.41 o 
  -2  16   8      132.43      181.88     65.20 o 
  -1  16   8      679.22      678.49     96.96 o 
   0  16   8     1664.02     1848.07    142.01 o 
   1  16   8      594.46      668.52    225.43 o 
   2  16   8       40.55       -3.51     58.43 o 
   3  16   8      510.52      445.53     93.21 o 
   4  16   8      322.77      475.11     77.86 o 
  -5  17   8       11.92      -92.01     81.61 o 
  -4  17   8      321.46      235.51    128.22 o 
  -3  17   8        1.40       -9.40     54.74 o 
  -2  17   8     1390.68     1252.49    123.62 o 
  -1  17   8       72.21       77.19     76.41 o 
   0  17   8      451.43      543.10    184.43 o 
   1  17   8      157.58      359.23    114.82 o 
   2  17   8       10.11       46.74     59.49 o 
   3  17   8       43.87       57.47     69.21 o 
   4  17   8       25.96      131.19     76.36 o 
  -5  18   8       14.84        0.00     96.41 o 
  -4  18   8      101.00       50.03     64.85 o 
  -3  18   8      293.15      264.43     80.36 o 
  -2  18   8      685.37      790.45    116.82 o 
  -1  18   8     2071.53     2023.57    204.63 o 
   0  18   8      573.37      745.28    108.29 o 
   1  18   8     2273.76     2134.49    161.48 o 
   2  18   8       70.43       39.27     63.27 o 
   3  18   8       51.43       64.53     72.97 o 
  -4  19   8      363.67      466.06    146.82 o 
  -3  19   8       15.95      -59.77     57.64 o 
  -2  19   8      125.63      179.22     76.94 o 
  -1  19   8      827.65      910.48    127.02 o 
   0  19   8      247.83      159.96     74.54 o 
   1  19   8       24.80      156.35     77.47 o 
   2  19   8        3.31       42.92    101.81 o 
  -3  20   8      288.32      311.29     90.59 o 
  -2  20   8       93.83       63.10     71.24 o 
  -1  20   8      284.85      187.66    176.02 o 
   0  20   8      803.05      668.59    116.66 o 
   1  20   8       78.24       23.64     67.04 o 
  -9   1   9       33.98       70.39     86.92 o 
  -8   1   9     1571.33     1757.52    189.03 o 
  -7   1   9      247.07      167.17     72.28 o 
  -6   1   9       13.55       -6.40     49.54 o 
  -5   1   9       15.86      -27.81     58.41 o 
  -4   1   9      386.27      526.94    115.42 o 
  -3   1   9     1549.18     1516.42     74.08 o 
  -2   1   9      186.70      213.16     28.85 o 
  -1   1   9     5209.01     5150.10    130.81 o 
   0   1   9      594.57      642.20     62.05 o 
   1   1   9       66.95       81.52     35.12 o 
   2   1   9      783.36      758.85     60.51 o 
   3   1   9       94.70       77.28     35.25 o 
   4   1   9       16.45        7.89     39.52 o 
   5   1   9        9.79       22.02     59.21 o 
   6   1   9       56.44       38.69     55.96 o 
   7   1   9        7.34      -28.96     61.21 o 
  -9   2   9        1.02      -47.25     78.24 o 
  -8   2   9      110.61       91.00    116.02 o 
  -7   2   9     1757.86     1916.41    149.86 o 
  -6   2   9       48.49       76.83     54.41 o 
  -5   2   9      861.48      992.26    125.02 o 
  -4   2   9       25.12       47.60     41.30 o 
  -3   2   9     2015.61     2110.67     97.68 o 
  -2   2   9       45.97       17.22     38.00 o 
  -1   2   9      416.95      344.20     76.98 o 
   0   2   9    13643.76    14063.61    270.88 o 
   1   2   9      465.40      571.86     57.32 o 
   2   2   9     1119.33     1087.00    100.60 o 
   3   2   9     3734.83     3945.21    132.86 o 
   4   2   9      271.71      139.82     85.81 o 
   5   2   9      542.89      472.89    204.03 o 
   6   2   9       71.14       22.07     94.81 o 
   7   2   9      257.59      270.03     76.22 o 
  -9   3   9        9.14       42.12     84.14 o 
  -8   3   9     3354.77     3344.57    204.36 o 
  -7   3   9      206.73      171.76     74.61 o 
  -6   3   9     1787.45     1637.59    299.84 o 
  -5   3   9      846.17      762.86     71.88 o 
  -4   3   9     1444.35     1319.83     78.72 o 
  -3   3   9     6654.76     6500.82    186.63 o 
  -2   3   9       13.57       16.85     60.01 o 
  -1   3   9     5508.63     5266.20    144.86 o 
   0   3   9       28.08       -5.95     21.86 o 
   1   3   9     1481.08     1552.56     76.35 o 
   2   3   9      990.79     1177.04    185.63 o 
   3   3   9     2852.02     3065.44    116.50 o 
   4   3   9       44.62       55.61     48.19 o 
   5   3   9       29.13      -28.67     50.81 o 
   6   3   9      146.35       82.91     58.30 o 
   7   3   9       55.00      -23.85     58.69 o 
  -9   4   9      171.21       25.66     88.81 o 
  -8   4   9       21.93       23.69     72.60 o 
  -7   4   9     1106.27      999.65    118.77 o 
  -6   4   9       28.03       64.10     74.66 o 
  -5   4   9     4687.35     4661.62    153.21 o 
  -4   4   9     6842.37     6950.18    224.90 o 
  -3   4   9       20.95       20.24     27.85 o 
  -2   4   9      673.72      694.48     97.61 o 
  -1   4   9     6918.19     6964.07    206.64 o 
   0   4   9     2736.03     2938.68     94.94 o 
   1   4   9      978.17     1001.17     50.66 o 
   2   4   9     1528.06     1505.07    100.60 o 
   3   4   9       30.32       26.45     34.03 o 
   4   4   9       42.91       30.50     40.29 o 
   5   4   9      244.44      272.37     67.88 o 
   6   4   9      808.83      829.78    122.02 o 
   7   4   9        6.98       18.12     60.42 o 
  -9   5   9      227.76      329.09    102.65 o 
  -8   5   9        0.39       11.35     52.67 o 
  -7   5   9    12083.84    11918.15    305.52 o 
  -6   5   9       37.11       -2.57     39.46 o 
  -5   5   9     3738.75     3870.27    154.48 o 
  -4   5   9    10882.72    11004.86    253.24 o 
  -3   5   9      536.36      566.18     54.74 o 
  -2   5   9     3681.55     3964.71    152.66 o 
  -1   5   9       50.99       67.98     38.01 o 
   0   5   9       13.45       20.75     24.42 o 
   1   5   9      325.47      325.45     43.59 o 
   2   5   9        9.34      -24.09     26.43 o 
   3   5   9     2108.86     2240.61    103.16 o 
   4   5   9       63.84       13.89     35.02 o 
   5   5   9       42.62       28.79     39.12 o 
   6   5   9        0.01      -20.58     50.03 o 
   7   5   9      371.27      443.31     89.53 o 
  -9   6   9      163.72       -0.43    138.53 o 
  -8   6   9      127.77      121.87     62.51 o 
  -7   6   9      425.75      469.83     92.45 o 
  -6   6   9      514.94      633.19     74.12 o 
  -5   6   9      173.65      162.46     46.90 o 
  -4   6   9     5030.56     5435.48    269.10 o 
  -3   6   9     1913.90     1998.44    117.22 o 
  -2   6   9       30.35       11.93     47.81 o 
  -1   6   9     5011.77     5086.54    176.09 o 
   0   6   9      474.63      536.77     42.08 o 
   1   6   9     1670.59     1806.29     84.85 o 
   2   6   9        6.03       -4.63     27.99 o 
   3   6   9     4244.48     4217.13    121.01 o 
   4   6   9        8.07       17.88     36.05 o 
   5   6   9        4.12        1.21     34.54 o 
   6   6   9      782.62      955.66    202.03 o 
   7   6   9        2.30      -33.60     76.81 o 
  -8   7   9       17.17       14.30     54.02 o 
  -7   7   9      479.05      329.40     73.04 o 
  -6   7   9      405.34      432.18     71.60 o 
  -5   7   9        0.26        7.77     35.66 o 
  -4   7   9     1355.02     1416.36    216.35 o 
  -3   7   9     1154.36     1204.54     96.60 o 
  -2   7   9      635.38      697.33     75.71 o 
  -1   7   9      492.73      535.17     65.07 o 
   0   7   9       21.81       -4.77     26.74 o 
   1   7   9      133.28      200.82     55.91 o 
   2   7   9        0.04      -40.05     26.70 o 
   3   7   9      115.24      104.28     38.69 o 
   4   7   9      150.18      231.29     54.42 o 
   5   7   9      118.15       48.62     44.46 o 
   6   7   9       61.41      124.45     64.42 o 
   7   7   9       59.65      -82.81     76.41 o 
  -8   8   9       40.67        3.11     53.95 o 
  -7   8   9      103.05       81.96     55.29 o 
  -6   8   9      204.97      105.81     60.49 o 
  -5   8   9        1.33      -41.87     33.26 o 
  -4   8   9     1578.66     1788.73    157.22 o 
  -3   8   9     2616.55     2404.53    131.53 o 
  -2   8   9     1097.00     1191.27    120.82 o 
  -1   8   9      937.01     1019.10    111.98 o 
   0   8   9       70.92       67.25     39.22 o 
   1   8   9      274.62      298.50    102.89 o 
   2   8   9       17.29      -21.08     35.01 o 
   3   8   9      138.34      123.62     35.16 o 
   4   8   9      161.84      182.03     61.96 o 
   5   8   9       35.41      -10.69     52.55 o 
   6   8   9       98.36      202.45     73.51 o 
  -8   9   9       45.95       97.90     58.28 o 
  -7   9   9     4140.19     4534.05    174.60 o 
  -6   9   9      432.93      478.78     68.67 o 
  -5   9   9     2869.93     2685.68    168.72 o 
  -4   9   9     3395.14     3302.23    132.15 o 
  -3   9   9        0.78      -23.69     38.08 o 
  -2   9   9     1743.69     1831.41    114.88 o 
  -1   9   9       62.59       32.11     31.41 o 
   0   9   9       56.85       44.79     33.02 o 
   1   9   9       26.94       19.73     32.83 o 
   2   9   9     1132.75     1122.03     78.94 o 
   3   9   9      872.04      831.11     65.01 o 
   4   9   9       10.70       -7.74     31.74 o 
   5   9   9      113.01      159.70     64.82 o 
   6   9   9        0.36        2.46     59.50 o 
  -8  10   9      253.71      229.01     90.10 o 
  -7  10   9      157.95       65.25     54.19 o 
  -6  10   9      658.52      736.18     81.09 o 
  -5  10   9     1230.52     1325.84    119.84 o 
  -4  10   9     1859.66     2188.83    140.02 o 
  -3  10   9     1730.23     1720.38    119.38 o 
  -2  10   9       46.15      137.62     76.01 o 
  -1  10   9       25.38        0.03     29.73 o 
   0  10   9        1.51       63.32     32.97 o 
   1  10   9       77.34       27.28     34.47 o 
   2  10   9       71.29       47.97     36.32 o 
   3  10   9     1009.63      990.76     74.66 o 
   4  10   9      209.59      301.79     58.88 o 
   5  10   9       29.53       29.30     45.95 o 
   6  10   9      736.92      710.05    175.02 o 
  -7  11   9      423.12      444.33    148.64 o 
  -6  11   9      117.67      173.95     99.61 o 
  -5  11   9      493.43      577.79     91.51 o 
  -4  11   9      699.99      885.87    118.02 o 
  -3  11   9     2753.92     2507.17    358.65 o 
  -2  11   9        7.17        5.09     50.01 o 
  -1  11   9      719.11      711.60    145.02 o 
   0  11   9     1996.97     1866.40     94.23 o 
   1  11   9        9.05        0.98     34.62 o 
   2  11   9      283.99      289.75     80.69 o 
   3  11   9     1351.44     1321.20     78.71 o 
   4  11   9      262.12      300.48     59.40 o 
   5  11   9      474.95      396.74     68.75 o 
   6  11   9       12.09       -2.21     60.70 o 
  -7  12   9     1126.54     1260.33    109.95 o 
  -6  12   9      127.99       55.41     64.94 o 
  -5  12   9     3297.35     3408.38    185.31 o 
  -4  12   9      706.76      490.21     86.41 o 
  -3  12   9     1062.52     1145.18    107.78 o 
  -2  12   9      531.51      504.46    112.82 o 
  -1  12   9      177.47      159.73     55.11 o 
   0  12   9      403.37      600.44     91.95 o 
   1  12   9        6.84        6.06     35.75 o 
   2  12   9      768.27      886.86     80.34 o 
   3  12   9      725.53      746.71     80.48 o 
   4  12   9       40.84       24.50     46.46 o 
   5  12   9      783.10      645.53     81.74 o 
  -7  13   9       70.56       96.41    104.41 o 
  -6  13   9      563.40      657.01    104.86 o 
  -5  13   9     1760.85     1994.70    153.08 o 
  -4  13   9     1210.58     1210.76    118.66 o 
  -3  13   9     1933.61     2130.36    143.12 o 
  -2  13   9       15.06      -30.37     42.45 o 
  -1  13   9      912.94     1008.75    104.23 o 
   0  13   9       22.16       30.32     46.25 o 
   1  13   9     1059.18     1046.29     82.43 o 
   2  13   9      693.37      677.76     74.48 o 
   3  13   9      425.05      391.24     69.30 o 
   4  13   9       14.99        6.95     46.55 o 
   5  13   9       13.96       65.48     51.95 o 
  -6  14   9       26.74       60.51     65.87 o 
  -5  14   9      116.52      122.82     69.40 o 
  -4  14   9       87.82       91.54     62.88 o 
  -3  14   9     2480.15     2199.90    145.66 o 
  -2  14   9       56.95      -17.81     44.78 o 
  -1  14   9      148.81       27.06     52.67 o 
   0  14   9     1411.04     1674.53    183.23 o 
   1  14   9      287.24      305.22     72.23 o 
   2  14   9       59.36       58.13     44.10 o 
   3  14   9       48.44      126.77     52.15 o 
   4  14   9       37.78       13.97     50.68 o 
   5  14   9        1.68      -18.85     50.71 o 
  -6  15   9       12.20       53.57     74.20 o 
  -5  15   9        3.18      106.96     68.18 o 
  -4  15   9       36.96       23.23     54.87 o 
  -3  15   9      374.58      344.09     79.85 o 
  -2  15   9      471.64      571.47     91.55 o 
  -1  15   9      153.04      247.61     70.15 o 
   0  15   9      427.65      409.20     81.20 o 
   1  15   9       80.14       84.48     59.00 o 
   2  15   9       16.44       64.86     61.75 o 
   3  15   9       99.24       53.55     50.28 o 
   4  15   9      235.45      129.85     60.02 o 
  -5  16   9      520.41      517.44    100.38 o 
  -4  16   9        9.08       -4.57     75.81 o 
  -3  16   9      128.47      218.32     72.70 o 
  -2  16   9       68.83       77.58    101.81 o 
  -1  16   9      171.04      297.25    104.81 o 
   0  16   9     3103.12     3036.42    179.28 o 
   1  16   9      575.37      495.94     92.91 o 
   2  16   9      893.80     1057.30    122.68 o 
   3  16   9      402.05      330.96    149.42 o 
   4  16   9       56.52       10.47     53.27 o 
  -5  17   9      123.50      285.17     85.91 o 
  -4  17   9       90.55       58.46     67.51 o 
  -3  17   9      817.47      880.43    167.02 o 
  -2  17   9        2.18      -13.00     56.12 o 
  -1  17   9     2884.15     2746.88    189.23 o 
   0  17   9       29.43       53.83     61.75 o 
   1  17   9        3.83       58.07     67.49 o 
   2  17   9      312.21      247.82    154.02 o 
   3  17   9      337.79      417.37     99.89 o 
  -4  18   9      431.77      496.09    100.82 o 
  -3  18   9        0.63      -44.70     59.52 o 
  -2  18   9      213.31      149.54     72.87 o 
  -1  18   9      188.79      258.70     84.26 o 
   0  18   9     1210.57     1164.45    132.24 o 
   1  18   9      916.74      918.24    120.52 o 
   2  18   9       94.08      224.65     82.30 o 
  -3  19   9        4.39       23.28     72.84 o 
  -2  19   9     1462.76     1163.86    134.61 o 
  -1  19   9        1.19       25.38     67.83 o 
   0  19   9      448.59      565.21    143.02 o 
   1  19   9      329.67      431.65    101.08 o 
  -9   0  10      489.86      465.66    158.02 o 
  -8   0  10      148.82      106.81    122.02 o 
  -7   0  10     1618.51     1689.43    208.43 o 
  -6   0  10        1.96       34.00     79.21 o 
  -5   0  10     7778.37     7565.05    352.05 o 
  -4   0  10      781.06      785.71    115.22 o 
  -3   0  10     1618.06     1842.24    127.42 o 
  -2   0  10       13.26       26.40     47.61 o 
  -1   0  10      132.71      115.22     62.01 o 
   0   0  10     4039.07     4101.37    215.23 o 
   1   0  10      242.19      203.23     64.01 o 
   2   0  10    12257.33    12481.08    328.40 o 
   3   0  10     1008.61     1196.97    153.62 o 
   4   0  10      205.94       94.81     74.41 o 
   5   0  10      768.08     1022.94    158.82 o 
   6   0  10        0.09      -60.41     74.41 o 
   7   0  10        8.51      -50.41     68.81 o 
  -9   1  10        0.65      -98.32    107.21 o 
  -8   1  10     4627.95     5013.87    245.47 o 
  -7   1  10       22.89       19.06     63.20 o 
  -6   1  10       23.44      -11.53     53.74 o 
  -5   1  10     1185.55     1499.12    112.56 o 
  -4   1  10     1294.27     1302.97     79.13 o 
  -3   1  10     1599.31     1631.89    114.65 o 
  -2   1  10      193.30      145.24     33.63 o 
  -1   1  10     5186.00     5224.19    236.83 o 
   0   1  10       67.04       19.09     34.33 o 
   1   1  10      213.54      257.79     50.41 o 
   2   1  10     2555.56     2643.77     95.05 o 
   3   1  10     1012.02     1330.18    111.73 o 
   4   1  10      107.34      171.22     59.12 o 
   5   1  10      133.51       92.73     76.41 o 
   6   1  10       12.73       40.68     56.96 o 
   7   1  10        9.70       27.30     61.79 o 
  -9   2  10      168.45       11.87     92.16 o 
  -8   2  10        5.99      -99.45     66.30 o 
  -7   2  10      148.37      188.36     77.45 o 
  -6   2  10       49.26      -34.95     54.50 o 
  -5   2  10       90.52      112.11     51.83 o 
  -4   2  10       68.29      127.61     39.85 o 
  -3   2  10     2083.74     1964.87    198.23 o 
  -2   2  10        2.36        6.70     27.62 o 
  -1   2  10     3310.05     3316.50    136.68 o 
   0   2  10      229.52      286.34     50.46 o 
   1   2  10      930.72      886.68     96.61 o 
   2   2  10      287.57      233.58     42.25 o 
   3   2  10      592.38      620.42     64.02 o 
   4   2  10        0.98       -9.00     46.53 o 
   5   2  10       15.15       73.96     55.61 o 
   6   2  10       73.90       58.98     61.61 o 
   7   2  10        3.47       -9.62     61.22 o 
  -8   3  10      459.54      389.38    102.79 o 
  -7   3  10     2447.12     2438.19    167.23 o 
  -6   3  10       66.12      102.16     48.04 o 
  -5   3  10      989.31     1140.97     84.73 o 
  -4   3  10      613.74      671.34     64.05 o 
  -3   3  10        8.11       10.60     33.24 o 
  -2   3  10      808.15      920.68    131.62 o 
  -1   3  10      585.64      590.34     89.45 o 
   0   3  10      117.43       73.75     39.81 o 
   1   3  10      479.37      506.24     51.40 o 
   2   3  10      592.57      531.67    103.61 o 
   3   3  10      642.43      663.69     66.41 o 
   4   3  10      316.69      266.85     68.15 o 
   5   3  10      171.19      226.32     71.85 o 
   6   3  10        1.33      -24.85     53.04 o 
   7   3  10       48.93       90.46     67.40 o 
  -8   4  10       72.70      -17.41     56.62 o 
  -7   4  10      378.71      357.73     69.37 o 
  -6   4  10       90.88       -0.71     43.48 o 
  -5   4  10     1358.22     1391.67     91.45 o 
  -4   4  10      302.22      200.30     45.28 o 
  -3   4  10     2874.43     2738.26    200.83 o 
  -2   4  10       98.80       82.31     39.44 o 
  -1   4  10     2945.12     2998.95    104.60 o 
   0   4  10     1223.04     1400.66     89.19 o 
   1   4  10      116.78       84.36     42.85 o 
   2   4  10     1598.44     1696.38    111.53 o 
   3   4  10     1865.89     2130.11    104.92 o 
   4   4  10        3.32      -10.77     44.70 o 
   5   4  10      512.07      596.15    154.82 o 
   6   4  10      173.90      131.53     74.01 o 
  -8   5  10     1149.76     1239.04    113.30 o 
  -7   5  10       24.90      -22.65     48.51 o 
  -6   5  10        2.51       37.16     47.77 o 
  -5   5  10      317.34      301.81     56.47 o 
  -4   5  10     1350.61     1381.18    106.43 o 
  -3   5  10     1199.50     1107.82    121.62 o 
  -2   5  10      199.20      193.50     49.51 o 
  -1   5  10     1952.02     1904.63     88.64 o 
   0   5  10       19.72       -2.53     23.86 o 
   1   5  10      380.97      388.73     63.71 o 
   2   5  10      333.61      250.53     58.53 o 
   3   5  10     1180.44     1148.25     83.71 o 
   4   5  10      216.12      271.91     53.14 o 
   5   5  10      241.59      287.23    184.83 o 
   6   5  10       70.58       48.64    100.01 o 
  -8   6  10       12.21      -35.61     50.19 o 
  -7   6  10      925.97      973.36    122.02 o 
  -6   6  10       86.70      -10.35     45.02 o 
  -5   6  10     1670.98     1720.13    101.93 o 
  -4   6  10     1091.99     1265.69    106.69 o 
  -3   6  10     1998.02     2090.03    100.15 o 
  -2   6  10     1565.36     1704.03    254.24 o 
  -1   6  10     6220.79     6262.79    315.84 o 
   0   6  10      171.15      186.07     32.36 o 
   1   6  10      547.08      663.52     59.71 o 
   2   6  10        0.11       43.11     41.79 o 
   3   6  10      135.74      144.91     41.83 o 
   4   6  10      339.43      400.97     60.79 o 
   5   6  10       14.43        7.83     77.01 o 
   6   6  10      629.57      758.25    103.71 o 
  -8   7  10        0.54       12.03     54.18 o 
  -7   7  10     2852.30     2928.19    185.24 o 
  -6   7  10       50.46        5.82     40.64 o 
  -5   7  10     2283.51     2163.53    141.32 o 
  -4   7  10     4779.58     5035.17    200.88 o 
  -3   7  10      518.68      581.10     78.75 o 
  -2   7  10     6308.28     6370.72    218.32 o 
  -1   7  10        6.55       42.94     39.55 o 
   0   7  10        3.76       51.54     31.33 o 
   1   7  10      365.53      397.35     52.21 o 
   2   7  10      298.94      283.44     60.07 o 
   3   7  10     1726.54     1709.15     99.16 o 
   4   7  10       18.75       -0.98     35.73 o 
   5   7  10      406.07      413.26     64.41 o 
   6   7  10        1.41      -15.96     54.77 o 
  -8   8  10       73.29      106.23     63.32 o 
  -7   8  10        2.70      -19.90     78.62 o 
  -6   8  10      902.91      982.57    128.02 o 
  -5   8  10     1629.38     1696.30    130.97 o 
  -4   8  10     3124.12     3210.65    161.91 o 
  -3   8  10      194.30      160.29     56.14 o 
  -2   8  10      117.72      124.67     50.73 o 
  -1   8  10     5701.40     6092.52    169.27 o 
   0   8  10       17.80      -37.61     27.66 o 
   1   8  10     1498.27     1654.79    151.02 o 
   2   8  10       34.88       16.35     34.00 o 
   3   8  10      471.06      353.57     55.86 o 
   4   8  10       37.45       28.62     40.20 o 
   5   8  10       27.89      -30.98     40.02 o 
   6   8  10      869.58     1229.77    193.63 o 
  -8   9  10      272.16      359.84     76.41 o 
  -7   9  10      273.07      253.97     69.23 o 
  -6   9  10       45.18        1.71     58.27 o 
  -5   9  10      121.21      125.21     61.03 o 
  -4   9  10      204.36      280.48     69.10 o 
  -3   9  10     1934.03     2042.62    131.37 o 
  -2   9  10     1369.32     1299.93    102.61 o 
  -1   9  10     2315.94     2351.96    101.84 o 
   0   9  10      127.32       86.62     37.55 o 
   1   9  10      284.21      259.21     47.54 o 
   2   9  10       11.08       17.43     37.02 o 
   3   9  10      373.23      424.59     79.90 o 
   4   9  10       27.40       33.82     44.34 o 
   5   9  10        7.86       28.59     53.71 o 
   6   9  10       58.16       50.81     96.01 o 
  -7  10  10      686.66      661.37    125.42 o 
  -6  10  10       30.90       -9.82     55.99 o 
  -5  10  10     1040.96      972.58    114.42 o 
  -4  10  10       29.69       70.99     55.29 o 
  -3  10  10      758.61      782.38     95.45 o 
  -2  10  10       94.43       50.09     46.46 o 
  -1  10  10      347.47      315.69     48.78 o 
   0  10  10      649.19      793.20    116.76 o 
   1  10  10        0.18       38.14     35.59 o 
   2  10  10     1665.46     1759.82    100.58 o 
   3  10  10      285.80      251.59     48.38 o 
   4  10  10       23.08       49.30     56.33 o 
   5  10  10      269.02      233.29     76.94 o 
  -7  11  10      103.33       52.11     69.33 o 
  -6  11  10      416.47      479.91    127.02 o 
  -5  11  10     3640.52     3719.26    192.54 o 
  -4  11  10     1548.53     1555.88    131.33 o 
  -3  11  10      760.15      767.97    109.82 o 
  -2  11  10     1431.40     1500.09    118.71 o 
  -1  11  10     1715.64     1753.25    122.61 o 
   0  11  10      235.51      215.65     58.68 o 
   1  11  10      399.22      316.22     56.23 o 
   2  11  10      121.19       53.46     43.78 o 
   3  11  10      110.67       64.56     39.29 o 
   4  11  10       11.20       22.34     59.37 o 
   5  11  10      433.45      336.62     81.73 o 
  -7  12  10       28.91       94.71     74.25 o 
  -6  12  10       42.13       44.70     66.30 o 
  -5  12  10      486.59      455.75     92.40 o 
  -4  12  10      812.36      740.34    102.18 o 
  -3  12  10      542.90      520.10     96.81 o 
  -2  12  10      428.17      444.54    117.82 o 
  -1  12  10     4464.80     4162.98    186.62 o 
   0  12  10       36.84      105.84     54.01 o 
   1  12  10      163.64       84.98     46.82 o 
   2  12  10       67.13       15.67     40.63 o 
   3  12  10       42.89       37.04     58.88 o 
   4  12  10        4.90       29.54     48.07 o 
   5  12  10      229.14       75.63     64.77 o 
  -6  13  10      115.42      129.83     75.29 o 
  -5  13  10      132.08      111.82     73.73 o 
  -4  13  10       21.29       52.44     58.51 o 
  -3  13  10     2222.34     2279.73    387.85 o 
  -2  13  10      336.27      296.81     70.92 o 
  -1  13  10     2021.10     1950.25    136.48 o 
   0  13  10       88.23       99.86     56.86 o 
   1  13  10        0.08      -28.85     38.48 o 
   2  13  10       27.17       56.60     48.01 o 
   3  13  10      294.34      275.94     81.30 o 
   4  13  10       17.56       23.65     51.29 o 
  -6  14  10        1.48        6.13     65.61 o 
  -5  14  10     1962.60     2477.32    605.08 o 
  -4  14  10       14.28      -35.13     65.41 o 
  -3  14  10      521.36      424.54    100.41 o 
  -2  14  10      102.69       52.42     54.56 o 
  -1  14  10       38.14        2.36     54.62 o 
   0  14  10     3949.67     3649.62    297.84 o 
   1  14  10        1.66       49.97     70.41 o 
   2  14  10     1559.00     1442.48    104.42 o 
   3  14  10      822.53      875.97     92.37 o 
   4  14  10       16.69      -15.31     62.16 o 
  -5  15  10      742.66      790.26     98.25 o 
  -4  15  10        2.19       59.05     60.31 o 
  -3  15  10     1066.72      927.44    115.67 o 
  -2  15  10       13.72       12.02     59.81 o 
  -1  15  10     1684.03     1810.12    143.42 o 
   0  15  10       44.25       -4.38     56.70 o 
   1  15  10      363.03      252.73     93.01 o 
   2  15  10     1388.87     1268.64    175.02 o 
   3  15  10      345.28      488.97     78.84 o 
  -5  16  10      365.52      406.49     99.29 o 
  -4  16  10       55.83       82.36     67.13 o 
  -3  16  10       61.48       65.18     62.48 o 
  -2  16  10        1.15       -2.75     56.41 o 
  -1  16  10      126.79       93.50     68.44 o 
   0  16  10     1132.07     1288.31    131.54 o 
   1  16  10     1102.05     1208.13    130.79 o 
   2  16  10      322.29      225.13     81.55 o 
   3  16  10       34.43       20.27     70.11 o 
  -4  17  10      313.42      226.82    150.42 o 
  -3  17  10       86.28       48.61     67.33 o 
  -2  17  10      468.52      627.36    106.90 o 
  -1  17  10        2.49       21.89     76.81 o 
   0  17  10      209.81      128.15     77.21 o 
   1  17  10      204.82      171.55     76.89 o 
   2  17  10        0.40       -6.87     66.44 o 
  -3  18  10       73.47      -20.46     60.07 o 
  -2  18  10        4.44      -49.61     59.40 o 
  -1  18  10      511.40      695.22    108.90 o 
   0  18  10      325.02      326.21     91.70 o 
   1  18  10     1311.78     1168.50    140.88 o 
  -8   1  11     2436.92     2713.84    230.43 o 
  -7   1  11      222.09      101.17     80.05 o 
  -6   1  11      678.85      975.84    111.02 o 
  -5   1  11     1529.26     1573.74     97.48 o 
  -4   1  11       94.13       32.87     42.81 o 
  -3   1  11        9.07        5.54     38.48 o 
  -2   1  11        5.92      -19.72     36.49 o 
  -1   1  11      758.04      726.54    123.22 o 
   0   1  11       45.15       -4.63     35.78 o 
   1   1  11      466.95      554.19     98.41 o 
   2   1  11      775.61      654.38     64.68 o 
   3   1  11       17.37       25.84     46.95 o 
   4   1  11       14.70       37.22     53.91 o 
   5   1  11       11.12      160.22     64.92 o 
   6   1  11      142.23      118.13     70.71 o 
  -8   2  11       24.24      249.88     95.18 o 
  -7   2  11      821.08      888.12    123.61 o 
  -6   2  11      190.73      262.83     59.79 o 
  -5   2  11     4571.98     4444.67    156.21 o 
  -4   2  11      180.06      258.71     74.01 o 
  -3   2  11       37.38       14.21     39.16 o 
  -2   2  11        5.05      -38.66     50.01 o 
  -1   2  11       27.80       22.45     38.86 o 
   0   2  11      261.60      339.06     57.96 o 
   1   2  11       52.74       62.02     31.95 o 
   2   2  11     4209.52     4197.27    141.82 o 
   3   2  11     1472.22     1547.48    124.32 o 
   4   2  11       45.18       86.16     52.28 o 
   5   2  11     1480.20     1643.11    141.34 o 
   6   2  11       27.16       72.56     62.12 o 
  -8   3  11     1987.93     2181.45    143.35 o 
  -7   3  11       61.03        4.09     49.39 o 
  -6   3  11     1332.69     1216.46     97.78 o 
  -5   3  11     1102.75     1005.35    103.99 o 
  -4   3  11      128.14       68.00     45.45 o 
  -3   3  11     2846.70     3090.84    175.02 o 
  -2   3  11      157.97      118.96     36.25 o 
  -1   3  11     3625.38     3742.83    228.23 o 
   0   3  11      193.42      137.65     44.36 o 
   1   3  11       95.31       48.65     60.81 o 
   2   3  11     1870.77     1973.63    122.91 o 
   3   3  11     1082.84     1191.57     86.99 o 
   4   3  11       50.82       -9.37     89.81 o 
   5   3  11      107.77       94.79     58.59 o 
   6   3  11      200.62      319.54    107.01 o 
  -8   4  11       22.95       70.69    106.39 o 
  -7   4  11       75.22       39.62     53.14 o 
  -6   4  11      455.62      456.00     70.05 o 
  -5   4  11     5105.13     5276.08    216.04 o 
  -4   4  11      504.53      310.45     64.47 o 
  -3   4  11     1800.39     1820.22    116.37 o 
  -2   4  11      912.10      975.14     84.54 o 
  -1   4  11     2215.91     2251.10    309.84 o 
   0   4  11        6.20        7.43     36.21 o 
   1   4  11     1634.81     1497.06    107.94 o 
   2   4  11       93.11      -22.58     39.17 o 
   3   4  11        1.23      -16.98     35.82 o 
   4   4  11        2.39       34.20     49.67 o 
   5   4  11      234.23      238.99     71.92 o 
   6   4  11       56.86      207.00     79.85 o 
  -8   5  11        0.88       31.80     63.81 o 
  -7   5  11     1369.08     1293.39    111.60 o 
  -6   5  11        1.46      -71.00     47.33 o 
  -5   5  11     7355.26     7152.52    257.85 o 
  -4   5  11     1756.91     1827.79    124.57 o 
  -3   5  11      114.55      127.59     50.57 o 
  -2   5  11    11284.90    11352.05    320.35 o 
  -1   5  11       27.74       12.27     41.01 o 
   0   5  11      212.80      270.24     54.28 o 
   1   5  11      607.83      579.14     94.81 o 
   2   5  11      953.49     1036.47    208.63 o 
   3   5  11      267.49      287.07     54.16 o 
   4   5  11       35.38       13.20     41.69 o 
   5   5  11      281.44      277.68     77.06 o 
   6   5  11       17.94      -32.46     57.29 o 
  -8   6  11       96.38      110.45     69.97 o 
  -7   6  11      117.64       84.54     87.21 o 
  -6   6  11        5.78        1.34     52.35 o 
  -5   6  11      223.41      186.43     61.72 o 
  -4   6  11     2379.44     2269.65    142.22 o 
  -3   6  11       27.66       35.50     42.82 o 
  -2   6  11      185.09      296.81     63.11 o 
  -1   6  11     5526.68     5484.17    157.26 o 
   0   6  11       17.83      -18.33     34.91 o 
   1   6  11      626.73      820.00    161.82 o 
   2   6  11      759.85      936.12    148.82 o 
   3   6  11      223.70      227.72     51.76 o 
   4   6  11       14.07       61.33     44.39 o 
   5   6  11      254.27      302.06     78.89 o 
   6   6  11       59.16       68.07     72.12 o 
  -8   7  11        6.60       54.93     59.98 o 
  -7   7  11      147.28      128.14     70.60 o 
  -6   7  11       19.51        2.56     54.50 o 
  -5   7  11      615.00      489.78     86.08 o 
  -4   7  11      439.24      421.30     76.06 o 
  -3   7  11       86.09      117.32     41.55 o 
  -2   7  11     1659.40     1586.53    296.84 o 
  -1   7  11      696.73      632.98     60.80 o 
   0   7  11        7.58       -3.64     38.93 o 
   1   7  11     1086.37     1153.31    139.22 o 
   2   7  11       17.81       -5.77     45.50 o 
   3   7  11       41.12        1.61     43.94 o 
   4   7  11        3.51        7.18     48.84 o 
   5   7  11      105.56      141.19     68.78 o 
  -7   8  11        6.65       54.66     84.61 o 
  -6   8  11      129.18      120.29     65.43 o 
  -5   8  11       99.75      106.82     59.97 o 
  -4   8  11       52.22       36.63     51.65 o 
  -3   8  11       27.18       55.58     52.72 o 
  -2   8  11     1646.18     1612.53    116.78 o 
  -1   8  11     1759.96     1876.62    158.03 o 
   0   8  11      278.18      292.33     49.48 o 
   1   8  11      407.05      454.90     74.49 o 
   2   8  11       44.69       21.67     50.28 o 
   3   8  11      221.72      181.59     48.80 o 
   4   8  11       27.27       39.29     45.15 o 
   5   8  11       22.72      -34.82     46.57 o 
  -7   9  11      523.40      514.09    111.82 o 
  -6   9  11       67.86      -36.66     95.61 o 
  -5   9  11     2646.41     2874.02    381.25 o 
  -4   9  11     2010.11     2243.07    152.00 o 
  -3   9  11      129.47       80.70     52.55 o 
  -2   9  11     3751.91     4123.82    658.89 o 
  -1   9  11      403.40      350.30     52.46 o 
   0   9  11      100.10       90.89     41.60 o 
   1   9  11        7.40      -23.30     45.76 o 
   2   9  11        3.63        3.43     47.66 o 
   3   9  11       43.42        4.67     40.47 o 
   4   9  11      250.95      211.26     56.53 o 
   5   9  11      186.70      138.45     90.01 o 
  -7  10  11       26.07       81.55     70.41 o 
  -6  10  11       39.73       16.91     62.85 o 
  -5  10  11     1461.59     1580.24    142.85 o 
  -4  10  11      710.18      631.96     77.18 o 
  -3  10  11       33.90       79.14     56.81 o 
  -2  10  11       51.10       42.29     50.00 o 
  -1  10  11     4243.72     4357.43    179.83 o 
   0  10  11       34.72       12.76     37.53 o 
   1  10  11       11.44      -27.03     36.64 o 
   2  10  11      116.47      109.94     78.61 o 
   3  10  11      155.35       69.93     45.54 o 
   4  10  11        2.77       18.25     41.97 o 
   5  10  11       41.34       32.44     62.20 o 
  -7  11  11        7.76      -37.99     72.84 o 
  -6  11  11      428.06      548.18    104.69 o 
  -5  11  11        4.40       -8.47     60.49 o 
  -4  11  11      329.05      277.71     74.75 o 
  -3  11  11      583.77      605.30    100.41 o 
  -2  11  11     2272.69     2008.74    137.07 o 
  -1  11  11     1071.06     1141.89    109.12 o 
   0  11  11      190.52      155.41     47.29 o 
   1  11  11        0.60      -36.91     36.73 o 
   2  11  11      983.94      736.79     99.24 o 
   3  11  11        2.15       21.26     43.37 o 
   4  11  11      110.17      118.68     69.61 o 
  -6  12  11       22.64       92.50     70.97 o 
  -5  12  11     2106.42     1931.78    160.81 o 
  -4  12  11        2.94     -113.21     76.81 o 
  -3  12  11     1307.55     1027.18    113.43 o 
  -2  12  11       15.44      -14.99     69.81 o 
  -1  12  11        0.41      -12.71     79.21 o 
   0  12  11       19.11       67.42     58.01 o 
   1  12  11      180.13      150.94     60.13 o 
   2  12  11        7.45       81.36     49.41 o 
   3  12  11      234.44      247.03     86.21 o 
   4  12  11       10.38       64.59     62.92 o 
  -6  13  11      228.65      177.62     86.98 o 
  -5  13  11     1393.01     1377.32    146.67 o 
  -4  13  11        1.13       -8.34     58.57 o 
  -3  13  11     2707.63     2724.54    169.68 o 
  -2  13  11      155.32       83.98     59.85 o 
  -1  13  11     2001.69     1731.45    221.03 o 
   0  13  11       86.17       58.22     83.21 o 
   1  13  11       26.86      -75.98     50.65 o 
   2  13  11       53.76       69.43     55.11 o 
   3  13  11      893.16      769.13    107.00 o 
   4  13  11       26.65       58.91     66.33 o 
  -5  14  11       39.19       62.56     93.01 o 
  -4  14  11        0.44       32.52     60.01 o 
  -3  14  11        4.69        8.75     75.61 o 
  -2  14  11       27.45       72.70     60.87 o 
  -1  14  11      716.40      627.64     97.43 o 
   0  14  11      316.22      301.51     81.63 o 
   1  14  11        4.69       11.54     58.42 o 
   2  14  11      736.30      622.24    102.09 o 
   3  14  11        7.71        6.89     52.56 o 
  -5  15  11       78.75      -25.89     73.51 o 
  -4  15  11       48.09       14.70     61.92 o 
  -3  15  11        0.91      -47.12     95.61 o 
  -2  15  11       23.73       73.81    100.21 o 
  -1  15  11        6.33      -65.70     56.15 o 
   0  15  11      447.45      479.93    179.02 o 
   1  15  11       13.34       -0.88     57.29 o 
   2  15  11      148.85      104.02     92.81 o 
  -4  16  11      448.94      411.68     97.24 o 
  -3  16  11      365.57      249.15    120.42 o 
  -2  16  11        7.18      -25.78     61.62 o 
  -1  16  11        0.80      -51.88     57.96 o 
   0  16  11      229.73      291.76    137.22 o 
   1  16  11       37.31       44.80     64.76 o 
   2  16  11      769.45      767.14    173.42 o 
  -3  17  11      200.57       45.34     72.15 o 
  -2  17  11       20.78       13.76     65.60 o 
  -1  17  11      175.01      224.41    158.02 o 
   0  17  11        4.78      -90.56     60.38 o 
   1  17  11      594.61      515.00    107.99 o 
  -8   0  12       24.57      -19.20    122.02 o 
  -7   0  12      114.23      249.23    119.62 o 
  -6   0  12      715.50      264.04    118.82 o 
  -5   0  12     5621.56     5702.79    330.85 o 
  -4   0  12      228.21      238.83     89.61 o 
  -3   0  12     1037.58     1133.76    150.42 o 
  -2   0  12     3491.27     3472.08    228.43 o 
  -1   0  12      200.64      178.82     78.01 o 
   0   0  12       41.80       53.61     62.01 o 
   1   0  12       46.85       64.01     60.81 o 
   2   0  12     1828.83     1821.45    185.23 o 
   3   0  12       74.71       63.61     71.21 o 
   4   0  12      514.70      458.06    120.82 o 
   5   0  12     1098.55     1447.40    202.83 o 
  -8   1  12     2050.47     2253.36    186.67 o 
  -7   1  12       36.98      115.01     80.20 o 
  -6   1  12     3004.01     3201.75    180.28 o 
  -5   1  12     1038.68     1126.64    132.42 o 
  -4   1  12       61.72        5.30     46.65 o 
  -3   1  12     1510.57     1512.90    150.02 o 
  -2   1  12      559.75      652.32     84.36 o 
  -1   1  12      306.94      296.01     59.80 o 
   0   1  12       16.40        0.15     56.61 o 
   1   1  12      106.43      198.96     64.61 o 
   2   1  12      755.35      847.81    105.61 o 
   3   1  12       60.54       29.71     49.44 o 
   4   1  12      864.27      810.58    245.23 o 
   5   1  12      153.76      330.91     84.58 o 
  -8   2  12       54.82      -10.61     62.13 o 
  -7   2  12        9.34      -31.62     50.75 o 
  -6   2  12      627.82      487.42     92.87 o 
  -5   2  12     1633.48     1679.59    129.79 o 
  -4   2  12       96.07      105.21     76.01 o 
  -3   2  12       16.44      -11.36     42.26 o 
  -2   2  12      277.47      267.65     60.71 o 
  -1   2  12     2204.57     2486.63    134.45 o 
   0   2  12       57.12       14.70     41.69 o 
   1   2  12      910.02      832.10     89.02 o 
   2   2  12        8.20       14.32     35.67 o 
   3   2  12       34.17       -8.33     48.76 o 
   4   2  12       17.66       36.47     55.56 o 
   5   2  12        0.36      -34.03     57.24 o 
  -8   3  12      141.41       55.19     66.42 o 
  -7   3  12      697.22      635.83    222.03 o 
  -6   3  12      615.37      568.32     93.63 o 
  -5   3  12     3190.54     3436.80    175.99 o 
  -4   3  12       48.22      127.64     52.15 o 
  -3   3  12      398.75      310.30     68.28 o 
  -2   3  12      561.66      758.80    112.62 o 
  -1   3  12      523.64      415.59     67.83 o 
   0   3  12        8.06      -30.87     36.07 o 
   1   3  12      935.77      849.54     89.98 o 
   2   3  12       33.39      -15.69     32.51 o 
   3   3  12      100.95       50.20     77.01 o 
   4   3  12       89.31       29.82     56.77 o 
   5   3  12      307.75      188.48     73.47 o 
  -7   4  12        2.94      -39.10     63.81 o 
  -6   4  12       25.71       14.60     56.97 o 
  -5   4  12      251.65      255.29     71.42 o 
  -4   4  12      289.82      174.64     74.01 o 
  -3   4  12      559.42      598.88    120.82 o 
  -2   4  12      986.85     1068.15    172.42 o 
  -1   4  12     1593.34     1682.37    114.82 o 
   0   4  12      120.61      -33.20     54.41 o 
   1   4  12      199.64      253.04     59.83 o 
   2   4  12     1031.29      922.33     99.35 o 
   3   4  12       14.59       -1.84     37.85 o 
   4   4  12       77.31       92.23     76.21 o 
   5   4  12      411.40      442.37     96.12 o 
  -7   5  12        1.63      -13.41     62.23 o 
  -6   5  12      953.09     1072.46    242.23 o 
  -5   5  12      276.61      344.61     77.76 o 
  -4   5  12      434.88      323.77    128.02 o 
  -3   5  12      962.36     1081.75    350.65 o 
  -2   5  12      855.90     1138.95    116.62 o 
  -1   5  12       80.53      161.15     51.13 o 
   0   5  12      198.95      174.06     53.00 o 
   1   5  12      325.91      318.32     80.21 o 
   2   5  12      288.86      349.36     72.70 o 
   3   5  12        2.37       -7.28     40.27 o 
   4   5  12       44.45       71.62     62.86 o 
   5   5  12       76.08        5.22     61.92 o 
  -7   6  12        1.72      -41.33     62.51 o 
  -6   6  12      383.32      686.94    105.88 o 
  -5   6  12     2005.10     2038.33    146.83 o 
  -4   6  12      356.83      203.01     62.66 o 
  -3   6  12      217.30      232.31     78.61 o 
  -2   6  12        2.04      -77.21     59.21 o 
  -1   6  12     6316.65     6469.40    225.09 o 
   0   6  12       29.88      -14.52     41.33 o 
   1   6  12     2805.62     2908.14    151.86 o 
   2   6  12        1.29      -18.00     85.61 o 
   3   6  12        6.19       -4.26     43.12 o 
   4   6  12       57.61       -8.20     56.31 o 
   5   6  12       59.55       27.74     66.81 o 
  -7   7  12      438.32      383.47    208.83 o 
  -6   7  12       65.18       83.59     65.06 o 
  -5   7  12     1273.92     1524.67    134.07 o 
  -4   7  12      900.51     1061.20    112.89 o 
  -3   7  12       24.47       48.15     51.63 o 
  -2   7  12     4744.00     5067.81    202.34 o 
  -1   7  12        0.29      -65.61     53.21 o 
   0   7  12      586.66      530.61    100.61 o 
   1   7  12      835.18      668.60     90.10 o 
   2   7  12      652.10      730.14     95.59 o 
   3   7  12      235.97      306.31     61.61 o 
   4   7  12       91.21      107.70     51.17 o 
   5   7  12      334.52      328.73    109.22 o 
  -7   8  12       13.76       17.19     69.36 o 
  -6   8  12      519.57      405.09     93.07 o 
  -5   8  12      449.15      263.84     82.01 o 
  -4   8  12     1119.69     1288.46    122.26 o 
  -3   8  12       73.31       54.58     54.21 o 
  -2   8  12       80.07       51.97     52.45 o 
  -1   8  12     3539.10     3110.99    156.06 o 
   0   8  12      125.01       34.74     56.01 o 
   1   8  12     2088.79     2162.32    205.03 o 
   2   8  12       79.60       67.75     54.33 o 
   3   8  12       92.42       48.57     46.64 o 
   4   8  12       16.26        6.00     46.54 o 
  -7   9  12       78.91      182.79     82.68 o 
  -6   9  12       17.01       30.56     69.41 o 
  -5   9  12       21.30       74.53     65.17 o 
  -4   9  12      132.70      129.00    158.22 o 
  -3   9  12      168.19       77.53     58.18 o 
  -2   9  12     1112.84     1190.07    111.52 o 
  -1   9  12     1122.99     1143.85    103.93 o 
   0   9  12       55.02        4.86     96.81 o 
   1   9  12        2.68        5.72     49.55 o 
   2   9  12       44.18       81.48     60.81 o 
   3   9  12      227.50      164.35     52.30 o 
   4   9  12       18.62        7.40     48.34 o 
  -6  10  12       40.45      128.34    104.41 o 
  -5  10  12     1232.90     1399.04    143.34 o 
  -4  10  12        1.00       13.12     56.13 o 
  -3  10  12       98.70       61.61     57.78 o 
  -2  10  12      618.76      640.31     92.36 o 
  -1  10  12       83.02       88.02     45.92 o 
   0  10  12      115.74       89.63     54.52 o 
   1  10  12        3.89      -12.53     48.94 o 
   2  10  12      639.92      545.84     93.19 o 
   3  10  12       16.56        4.47     45.04 o 
   4  10  12      329.37      348.26     69.34 o 
  -6  11  12      252.36       76.50     86.81 o 
  -5  11  12      552.66      595.21    111.25 o 
  -4  11  12      128.27      125.99     57.44 o 
  -3  11  12     1810.79     2060.00    149.30 o 
  -2  11  12     1240.83     1197.37    118.37 o 
  -1  11  12      766.51      674.27     95.46 o 
   0  11  12      393.13      259.49     56.53 o 
   1  11  12      939.54      820.10    140.62 o 
   2  11  12       32.62        2.15     55.87 o 
   3  11  12       47.37       63.44     50.39 o 
   4  11  12       57.72       45.28     67.45 o 
  -5  12  12        3.21        5.61     64.43 o 
  -4  12  12        1.88      -47.48     56.01 o 
  -3  12  12      551.48      248.83    115.22 o 
  -2  12  12      197.26      110.80     75.61 o 
  -1  12  12     1475.98     1454.22    158.02 o 
   0  12  12       62.29      101.90     62.94 o 
   1  12  12     1158.64     1014.86    211.43 o 
   2  12  12       71.18       87.12     64.15 o 
   3  12  12       12.20      -42.19     58.22 o 
  -5  13  12      168.20      212.20    132.02 o 
  -4  13  12       50.40       16.57     63.65 o 
  -3  13  12       61.80       69.37     70.41 o 
  -2  13  12      202.61      261.50    167.02 o 
  -1  13  12      731.16      650.24     98.19 o 
   0  13  12        9.58       19.77     84.41 o 
   1  13  12      109.22       98.41     98.01 o 
   2  13  12      584.19      721.12    148.42 o 
   3  13  12        3.58      -14.68     55.55 o 
  -4  14  12       94.26       67.80     70.47 o 
  -3  14  12     1170.72     1264.08    133.75 o 
  -2  14  12      249.94      173.99     78.61 o 
  -1  14  12       34.42       15.81     65.21 o 
   0  14  12      645.22      646.08    136.42 o 
   1  14  12      133.44       64.55     75.61 o 
   2  14  12      938.68      912.93    177.62 o 
  -3  15  12     2068.66     1915.32    160.22 o 
  -2  15  12        1.27      -83.09     55.39 o 
  -1  15  12      147.74      106.71     88.21 o 
   0  15  12        7.34       -2.76     60.00 o 
   1  15  12       50.23       66.66     69.95 o 
  -2  16  12        0.42       12.81     95.81 o 
  -1  16  12       87.89      109.43     80.55 o 
   0  16  12      174.93      159.56     78.54 o 
  -7   1  13       81.82       -6.00     85.61 o 
  -6   1  13     2329.59     1907.46    221.23 o 
  -5   1  13     1513.02     1460.72    136.46 o 
  -4   1  13       30.61       39.70     49.89 o 
  -3   1  13     1810.13     1652.50    128.55 o 
  -2   1  13       80.77       82.87     50.63 o 
  -1   1  13       54.21       65.94     53.17 o 
   0   1  13        4.57       23.58     43.65 o 
   1   1  13        7.42      -12.53     42.43 o 
   2   1  13       33.42       42.89     49.46 o 
   3   1  13        4.58      -57.61     44.70 o 
   4   1  13      209.03      172.16     69.50 o 
   5   1  13        0.72        8.97     92.81 o 
  -7   2  13      316.49      250.63     87.78 o 
  -6   2  13      300.72      446.06    131.22 o 
  -5   2  13     2581.87     2840.39    255.24 o 
  -4   2  13        8.67       -7.33     49.10 o 
  -3   2  13      989.80      976.37    107.35 o 
  -2   2  13     1376.96     1750.21    128.53 o 
  -1   2  13       64.10       62.29     68.41 o 
   0   2  13       55.40       42.14     47.92 o 
   1   2  13       79.58      109.03     55.73 o 
   2   2  13      158.65      252.72     68.73 o 
   3   2  13        0.79       -0.92     51.03 o 
   4   2  13      203.52      174.30     75.61 o 
  -7   3  13      129.02       67.61    105.01 o 
  -6   3  13     1332.95     1491.80    141.92 o 
  -5   3  13      423.03      104.81     91.61 o 
  -4   3  13       16.24       43.34     51.98 o 
  -3   3  13     4199.15     4202.84    194.67 o 
  -2   3  13       42.37       59.67     51.74 o 
  -1   3  13     1072.24     1023.75    101.23 o 
   0   3  13      156.05       78.81     73.21 o 
   1   3  13      266.26      216.92     98.81 o 
   2   3  13      394.57      426.97     63.13 o 
   3   3  13        8.38      -21.11     53.50 o 
   4   3  13      561.26      607.18    194.63 o 
  -7   4  13       10.61      -22.47     64.56 o 
  -6   4  13     1516.04     1536.43    143.42 o 
  -5   4  13      841.61      857.32    161.22 o 
  -4   4  13      210.06      128.02     85.61 o 
  -3   4  13     1936.41     1911.24    181.03 o 
  -2   4  13        5.15      -39.11     44.16 o 
  -1   4  13        4.63       -4.39     44.09 o 
   0   4  13        2.75      -68.81     54.81 o 
   1   4  13      967.36      859.54     98.19 o 
   2   4  13       42.20       49.04     44.70 o 
   3   4  13        1.44       47.27     55.16 o 
   4   4  13      204.69      271.12     77.94 o 
  -7   5  13      699.11      599.87    127.62 o 
  -6   5  13      293.04      413.19     90.07 o 
  -5   5  13     1047.81      875.76    110.70 o 
  -4   5  13      163.62      203.63     98.01 o 
  -3   5  13      831.27      733.92     99.06 o 
  -2   5  13     3483.76     3469.23    173.08 o 
  -1   5  13        0.02       48.81     69.61 o 
   0   5  13     2900.04     2974.31    155.06 o 
   1   5  13      448.76      377.31     76.37 o 
   2   5  13       42.47       15.73     67.21 o 
   3   5  13       91.77       60.31     56.14 o 
   4   5  13      118.11       78.29     82.81 o 
  -6   6  13      699.63      582.13    104.37 o 
  -5   6  13       16.44        2.60     54.78 o 
  -4   6  13      146.09      398.46    128.42 o 
  -3   6  13      362.96      367.25    117.62 o 
  -2   6  13      946.07      943.87    113.62 o 
  -1   6  13      665.60      454.06    116.42 o 
   0   6  13      230.19      153.32     61.01 o 
   1   6  13     2659.19     2486.75    151.77 o 
   2   6  13       58.72      151.10     63.84 o 
   3   6  13       16.92      -18.08     42.60 o 
   4   6  13      514.02      448.86     89.66 o 
  -6   7  13      125.77      220.18     86.66 o 
  -5   7  13       78.53       39.14     66.21 o 
  -4   7  13      233.19      204.53     83.41 o 
  -3   7  13      246.80      118.02     92.01 o 
  -2   7  13        3.56       44.50     53.05 o 
  -1   7  13      394.35      327.63    106.61 o 
   0   7  13      216.76      129.08     59.93 o 
   1   7  13        0.47       -8.30     47.45 o 
   2   7  13       14.36       -5.51     52.89 o 
   3   7  13      201.67      115.39     54.14 o 
   4   7  13        8.93       66.24     70.81 o 
  -6   8  13       99.94       66.34     99.01 o 
  -5   8  13       70.07        7.15     64.90 o 
  -4   8  13        0.87      -28.61     54.85 o 
  -3   8  13       60.93       49.99     64.62 o 
  -2   8  13        1.04       14.80     70.81 o 
  -1   8  13      280.28      259.69     70.64 o 
   0   8  13      492.58      444.72     82.58 o 
   1   8  13      270.23      257.63    105.01 o 
   2   8  13      242.57      146.29     99.01 o 
   3   8  13      164.73      110.97     51.15 o 
   4   8  13        0.61       60.27     63.77 o 
  -6   9  13      181.88       83.07     84.41 o 
  -5   9  13      221.20      186.86     79.75 o 
  -4   9  13      245.48      280.07     83.13 o 
  -3   9  13      405.91      422.97     86.23 o 
  -2   9  13     1355.16     1353.39    185.63 o 
  -1   9  13       78.85      155.00     92.01 o 
   0   9  13     1041.63      878.19    147.22 o 
   1   9  13      745.79      719.86    101.21 o 
   2   9  13       42.83       47.40     63.81 o 
   3   9  13       27.07       53.61     48.91 o 
  -5  10  13       31.67      125.28     77.93 o 
  -4  10  13       83.97      187.54     76.82 o 
  -3  10  13      800.22      797.30    190.83 o 
  -2  10  13        0.60      -42.01     78.41 o 
  -1  10  13      969.51      735.35    136.42 o 
   0  10  13      220.55      269.15    114.62 o 
   1  10  13     1640.65     1862.17    381.05 o 
   2  10  13       43.81      -34.32     53.50 o 
   3  10  13       83.70       28.11     49.73 o 
  -5  11  13      738.32      798.60    143.22 o 
  -4  11  13        1.70      -23.23     67.66 o 
  -3  11  13      376.11      316.71     85.97 o 
  -2  11  13      418.19      317.39     80.34 o 
  -1  11  13      367.51      265.24    104.41 o 
   0  11  13      415.43      362.42     85.15 o 
   1  11  13       11.48       40.02     59.63 o 
   2  11  13      361.58      417.88     89.25 o 
  -4  12  13       37.27       21.94     74.19 o 
  -3  12  13      349.26      222.78     78.61 o 
  -2  12  13      737.80      745.54    154.22 o 
  -1  12  13        6.33      -54.41     70.41 o 
   0  12  13      417.69      421.26    125.22 o 
   1  12  13       81.12       28.56     65.32 o 
   2  12  13       13.20      -63.74     54.28 o 
  -4  13  13       80.63       67.92     67.28 o 
  -3  13  13     1940.78     1735.00    153.07 o 
  -2  13  13        0.40      -52.01     57.12 o 
  -1  13  13      727.35      665.98    116.42 o 
   0  13  13       76.74       55.61     93.21 o 
   1  13  13      489.10      304.04    128.82 o 
  -3  14  13      130.93       65.47     69.25 o 
  -2  14  13      124.69      197.29     82.74 o 
  -1  14  13       37.57       16.03     74.21 o 
   0  14  13        2.63       -4.40     97.61 o 
  -6   0  14      627.77      638.09    153.62 o 
  -5   0  14     1827.18     1865.86    224.03 o 
  -4   0  14      553.33      732.10    153.22 o 
  -3   0  14     1608.62     2029.08    211.23 o 
  -2   0  14     1713.81     1798.65    190.83 o 
  -1   0  14        0.86      -55.21     69.21 o 
   0   0  14     1286.69     1455.80    164.42 o 
   2   0  14        3.62       53.61     73.21 o 
   3   0  14        2.52      -20.40     80.01 o 
   4   0  14       84.15       46.81     92.81 o 
  -6   1  14     1379.02     1294.76    145.68 o 
  -5   1  14      395.68      230.55    108.41 o 
  -4   1  14      107.16       96.23    112.42 o 
  -3   1  14     3939.91     4030.65    196.29 o 
  -2   1  14       46.54       53.38     55.19 o 
  -1   1  14      142.68      264.27     66.42 o 
   0   1  14       51.51      116.48     54.73 o 
   1   1  14       49.96       35.20     80.01 o 
   2   1  14       38.76        9.02     49.19 o 
   3   1  14        0.42        4.76     53.35 o 
   4   1  14      249.16      236.23     83.91 o 
  -6   2  14     1356.51     1522.84    241.43 o 
  -5   2  14      222.05      112.12    134.02 o 
  -4   2  14      455.85      355.66     84.47 o 
  -3   2  14      730.67      885.52    111.33 o 
  -2   2  14      270.81      217.68     68.19 o 
  -1   2  14       94.58       78.51     57.35 o 
   0   2  14      367.56      210.03     86.81 o 
   1   2  14      593.91      684.89     91.50 o 
   2   2  14        1.51      -24.33     43.99 o 
   3   2  14        3.93      -23.84     53.57 o 
   4   2  14       53.37       78.77     67.88 o 
  -6   3  14      685.68      279.24    123.62 o 
  -5   3  14      539.20      609.11    103.73 o 
  -4   3  14      642.17      647.40    224.03 o 
  -3   3  14      866.08      836.53    141.62 o 
  -2   3  14      237.73      221.30     70.74 o 
  -1   3  14      151.58      113.75     59.95 o 
   0   3  14      110.93      104.81     85.61 o 
   1   3  14      735.12      649.70    107.21 o 
   2   3  14       14.84       18.21     54.44 o 
   3   3  14      188.68       51.33     61.40 o 
  -6   4  14       17.36       20.00     89.61 o 
  -5   4  14       24.50       54.81     82.81 o 
  -4   4  14        3.55      -60.05     56.32 o 
  -3   4  14       13.70       81.78     59.68 o 
  -2   4  14     1168.68     1435.94    126.14 o 
  -1   4  14      147.87      254.84     97.61 o 
   0   4  14      489.94      549.98     87.72 o 
   1   4  14      707.29      691.38    124.22 o 
   2   4  14      343.26      478.00     88.94 o 
   3   4  14       12.90       26.04     60.03 o 
  -6   5  14      244.28       96.01    112.82 o 
  -5   5  14       38.87       63.61     99.21 o 
  -4   5  14      117.38      123.55     68.13 o 
  -3   5  14      808.25     1006.99    120.42 o 
  -2   5  14       59.96       96.85     61.47 o 
  -1   5  14       47.63       14.00     68.81 o 
   0   5  14       38.57       54.71     50.99 o 
   1   5  14      218.08      149.54     70.61 o 
   2   5  14        0.60      -25.51     40.15 o 
   3   5  14        2.17        2.11     59.46 o 
  -6   6  14     1200.02     1057.75    198.43 o 
  -5   6  14       14.21        8.80     88.81 o 
  -4   6  14      230.35      435.26    133.22 o 
  -3   6  14      767.74      865.21    114.61 o 
  -2   6  14      853.09      566.48    138.02 o 
  -1   6  14      223.51      320.84    109.62 o 
   0   6  14      256.13      287.23    180.02 o 
   1   6  14     2859.15     2876.03    170.09 o 
   2   6  14        2.48      -32.13     53.26 o 
   3   6  14      280.09      364.49     83.56 o 
  -5   7  14       81.58       33.20     96.01 o 
  -4   7  14      385.12      176.42    114.02 o 
  -3   7  14       29.42       -8.82     60.47 o 
  -2   7  14      622.71      549.68    139.22 o 
  -1   7  14       17.16       97.35     62.37 o 
   0   7  14      523.68      447.93     84.47 o 
   1   7  14     1048.17     1061.33    117.86 o 
   2   7  14      122.25      108.94     65.61 o 
   3   7  14      498.74      534.99     78.12 o 
  -5   8  14       52.24      -34.00     84.81 o 
  -4   8  14      186.01       14.00     83.21 o 
  -3   8  14      123.78      277.24    120.42 o 
  -2   8  14       89.46      111.62     93.61 o 
  -1   8  14      566.99      665.91    213.63 o 
   0   8  14      218.32      137.62     67.21 o 
   1   8  14     1972.54     1973.71    197.63 o 
   2   8  14        8.00       -8.49     61.81 o 
  -5   9  14       17.11      -30.92     73.39 o 
  -4   9  14       45.12      -88.41     83.61 o 
  -3   9  14      273.17      251.63    111.22 o 
  -2   9  14      206.67      236.03    108.01 o 
  -1   9  14       43.09       -1.88     53.46 o 
   0   9  14      115.88      106.74     66.81 o 
   1   9  14        0.95       58.12     61.10 o 
   2   9  14       59.53       53.61     67.24 o 
  -4  10  14        1.75       30.80     93.21 o 
  -3  10  14      255.95      227.23    112.02 o 
  -2  10  14      229.00      324.04    124.02 o 
  -1  10  14        7.53      -34.00     72.01 o 
   0  10  14      492.03      479.79     91.62 o 
   1  10  14        0.07       61.37     87.21 o 
  -3  11  14      645.85      576.48    156.42 o 
  -2  11  14       30.03      -20.80     91.21 o 
  -1  11  14      222.97       52.41    101.21 o 
   0  11  14      868.26      898.52    170.82 o 
   1  11  14      412.50      473.06     95.46 o 
  -2  12  14       10.98      -27.60    107.61 o 
  -1  12  14       32.26       10.80     96.41 o 
   0  12  14        0.56       15.20     90.81 o 
  -5   1  15       45.72       17.49     67.03 o 
  -4   1  15      609.50      650.12    205.63 o 
  -3   1  15     2246.43     2269.02    163.61 o 
  -2   1  15        2.65      -36.19     54.86 o 
  -1   1  15      451.06      584.81     96.40 o 
   0   1  15        1.21      -81.21     65.21 o 
   1   1  15      156.74       28.80     68.81 o 
   2   1  15       29.65       32.73     86.01 o 
  -5   2  15       16.56        4.95     64.42 o 
  -4   2  15      275.92      134.87     73.76 o 
  -3   2  15      906.54     1003.85    125.31 o 
  -2   2  15      667.67      751.18    108.42 o 
  -1   2  15        9.40        5.20     58.61 o 
   0   2  15     1017.43      868.92    141.62 o 
   1   2  15        4.73      -38.41     66.41 o 
   2   2  15       89.91       18.72     75.01 o 
  -5   3  15        2.44       78.42     75.94 o 
  -4   3  15       15.93       75.62     67.21 o 
  -3   3  15     2050.19     2306.33    166.33 o 
  -2   3  15      156.16       61.41     63.78 o 
  -1   3  15     1523.98     1260.97    179.22 o 
   0   3  15       31.30      -12.33     52.43 o 
   1   3  15       27.67      100.81     87.61 o 
   2   3  15       37.78      -14.77     53.76 o 
  -5   4  15       36.33      117.64     82.03 o 
  -4   4  15      892.99      890.69    214.83 o 
  -3   4  15      159.81      272.96     83.67 o 
  -2   4  15       42.13       65.41     62.52 o 
  -1   4  15       36.09     -100.81     67.21 o 
   0   4  15      140.29       88.34     63.00 o 
   1   4  15      168.90      229.74     74.29 o 
   2   4  15        0.80      -61.68     51.32 o 
  -5   5  15       46.11       51.77     73.84 o 
  -4   5  15     1195.20     1560.56    154.44 o 
  -3   5  15       67.21       47.40     67.93 o 
  -2   5  15      219.08      245.63    119.62 o 
  -1   5  15       45.19      -32.00     69.21 o 
   0   5  15     1105.33      962.20    243.83 o 
   1   5  15       87.77      -19.94     57.67 o 
   2   5  15      357.07      317.15     98.41 o 
  -4   6  15      195.27      164.70     84.64 o 
  -3   6  15        9.27      -12.98     69.22 o 
  -2   6  15      180.21       -0.80     95.21 o 
  -1   6  15       84.91       33.98    137.02 o 
   0   6  15       10.48       64.32     60.94 o 
   1   6  15      813.52      760.05    108.59 o 
  -4   7  15      391.05      496.82    105.30 o 
  -3   7  15        1.00       50.01     92.01 o 
  -2   7  15      110.29      138.82    100.41 o 
  -1   7  15       28.04      -14.06     55.37 o 
   0   7  15        5.01       22.05     61.22 o 
   1   7  15      199.85      123.84     69.73 o 
  -3   8  15       83.84       36.41    104.81 o 
  -2   8  15      102.98      138.73    130.42 o 
  -1   8  15        3.68      -67.83     56.99 o 
   0   8  15        1.00       25.97     63.37 o 
   1   8  15       62.09       29.51     63.71 o 
  -3   9  15      158.36      246.83    132.42 o 
  -2   9  15       35.94       38.01     93.21 o 
  -1   9  15       18.11      -29.18     58.27 o 
   0   9  15      250.06      125.19     71.18 o 
  -4   0  16      385.41      308.84    134.82 o 
  -3   0  16      936.38      868.92    170.02 o 
  -2   0  16       66.83      126.02    108.01 o 
  -1   0  16       26.70       56.81     93.21 o 
   1   0  16       12.57      108.41     97.21 o 
  -4   1  16        0.61       61.00     71.94 o 
  -3   1  16     1930.09     2226.06    174.38 o 
  -2   1  16       32.26       77.27     76.36 o 
  -1   1  16     1616.59     1517.01    199.63 o 
  -3   2  16        3.03       -6.88     65.29 o 
  -2   2  16        4.65      -90.35     60.24 o 
  -1   2  16        6.33      124.82     92.01 o 
   0   2  16      311.59      249.63    107.61 o 
  -3   3  16      200.49      144.61     82.59 o 
  -2   3  16      267.40       95.61    110.02 o 
  -1   3  16      120.45      106.01     95.21 o 
   0   3  16      114.89      135.44     66.90 o 
  -3   4  16       57.38      133.99     81.75 o 
  -2   4  16       25.26      117.62    103.21 o 
  -1   4  16       13.27       15.20     90.41 o 
   0   4  16      455.00      443.05     90.51 o 
  -2   5  16        0.52       22.40     98.01 o 
  -1   5  16      400.44      263.10     78.94 o 
                                                 
